# Supplementary material for: Grape Seed Procyanidin B2 Protects Porcine Ovarian Granulosa Cells against Oxidative Stress-Induced Apoptosis by Upregulating let-7a Expression
Source: Oxid Med Cell Longev. 2019 Nov 19;2019:1076512. doi: 10.1155/2019/1076512 (PMC6885843; doi:10.1155/2019/1076512)
Supplement: Supplementary 3 — Table S3: putative target genes for let-7 g. [file 1076512.f3.xlsx]

## Sheet: Sheet1
Supplemental table S3 putative target genes of let-7g
Gene ID	Species ID	Mirbase ID	Site Type	UTR start	UTR end	3' pairing contribution	local AU contribution	position contribution	context score	context score percentile	UTR region	UTR-miRNA pairing	mature miRNA sequence	miRNA family	Group #
ENSSSCT00000000164	ssc	ssc-let-7a	m8	75	81	0.036	0.002	-0.03	-0.153	56	CAUCUUGUUGGGGUGCUACCUCU	|||||||	UUGAUAUGUUGGAUGAUGGAGU	ssc-let-7a	1
ENSSSCT00000000216	ssc	ssc-let-7a	m8	582	588	0.005	0.114	-0.027	-0.069	25	AUCCCUCUCCCACCCCUACCUCC	|||||||	UUGAUAUGUUGGAUGAUGGAGU	ssc-let-7a	2
ENSSSCT00000000389	ssc	ssc-let-7a	1a	1113	1119	0.01435	0.076	-0.024	-0.03265	12	GAGUGAUUUGGCCCUUACCUCAC	||||||	UUGAUAUGUUGGAUGAUGGAGU	ssc-let-7a	3
ENSSSCT00000000267	ssc	ssc-let-7a	m8	310	316	0.036	-0.012	-0.034	-0.171	61	UUCCAUCUGGUCUGACUACCUCC	|||||||	UUGAUAUGUUGGAUGAUGGAGU	ssc-let-7a	4
ENSSSCT00000000431	ssc	ssc-let-7a	1a	1339	1345	-0.02785	-0.11	-0.012	-0.24885	80	AUUGUAAAUCAACUA--UACCUCAA	|||| ||||||	UUGAUAUGUUGGAUGAUGGAGU	ssc-let-7a	5
ENSSSCT00000000254	ssc	ssc-let-7a	1a	528	534	-0.0173	-0.017	0.006	-0.1273	47	AGUAUCAAAAGGAGAUACCUCAA	||| ||||||	UUGAUAUGUUGGAUG--AUGGAGU	ssc-let-7a	6
ENSSSCT00000000471	ssc	ssc-let-7a	1a	303	309	0.0038	0.071	-0.01	-0.0342	13	UGGUCAGCAGGCUGGUACCUCAU	||||||	UUGAUAUGUUGGAUGAUGGAGU	ssc-let-7a	7
ENSSSCT00000000229	ssc	ssc-let-7a	1a	393	399	0.0038	0.029	-0.015	-0.0812	29	UACUGGCUAAAGAAGUACCUCAG	||||||	UUGAUAUGUUGGAUGAUGGAGU	ssc-let-7a	8
ENSSSCT00000000296	ssc	ssc-let-7a	m8	101	107	0.005	0.029	-0.028	-0.155	57	CCGGAGGUGCCAUCUCUACCUCU	|||||||	UUGAUAUGUUGGAUGAUGGAGU	ssc-let-7a	9
ENSSSCT00000000491	ssc	ssc-let-7a	8mer	33	39	0.00075	-0.117	-0.064	-0.49025	99	AAGAAUUCUAACAUACUACCUCA	|||||||	UUGAUAUGUUGGAUGAUGGAGU	ssc-let-7a	10
ENSSSCT00000000390	ssc	ssc-let-7a	m8	215	221	0.0205	0.022	-0.018	-0.1365	51	UGGAAGUAUGAGUACCUACCUCU	|||||||	UUGAUAUGUUGGAUGAUGGAGU	ssc-let-7a	11
ENSSSCT00000000390	ssc	ssc-let-7a	8mer	514	520	0.0069	0.076	0.018	-0.2091	72	UCAAUCCCCCUUCUCCUACCUCA	|||||||	UUGAUAUGUUGGAUGAUGGAGU	ssc-let-7a	12
ENSSSCT00000000252	ssc	ssc-let-7a	m8	73	79	-0.0415	0.098	-0.03	-0.1345	50	AGCAACAAUGGAGGCCUACCUCU	|||| |||||||	UUGAUAUGUUGGAU---GAUGGAGU	ssc-let-7a	13
ENSSSCT00000000494	ssc	ssc-let-7a	1a	1004	1010	-0.00675	-0.052	-0.013	-0.17075	61	ACUAUGACUCCAUCAUACCUCAU	||||||	UUGAUAUGUUGGAUGAUGGAGU	ssc-let-7a	14
ENSSSCT00000000646	ssc	ssc-let-7a	1a	424	430	-0.0173	-0.071	-0.017	-0.2043	71	GUGAGUGUCAAAUUG-UACCUCAU	||| ||||||	UUGAUAUGUUGGAUGAUGGAGU	ssc-let-7a	15
ENSSSCT00000000623	ssc	ssc-let-7a	8mer	1640	1646	0.0028	-0.041	0.074	-0.2742	84	GACAAAAUGAGACUCCUACCUCA	|||||||	UUGAUAUGUUGGAUGAUGGAGU	ssc-let-7a	16
ENSSSCT00000000681	ssc	ssc-let-7a	8mer	1127	1133	0.0028	-0.005	-0.05	-0.3622	94	AAAAAGGGGUAAUACCUACCUCA	|||||||	UUGAUAUGUUGGAUGAUGGAGU	ssc-let-7a	17
ENSSSCT00000000923	ssc	ssc-let-7a	1a	1783	1789	0.0038	-0.097	0.076	-0.1162	43	AGUAGAAUUUUAACUUACCUCAU	||||||	UUGAUAUGUUGGAUGAUGGAGU	ssc-let-7a	18
ENSSSCT00000000772	ssc	ssc-let-7a	8mer	81	87	0.00485	0.013	-0.056	-0.34815	93	CUCGACCCCUGGAUUCUACCUCA	|||||||	UUGAUAUGUUGGAUGAUGGAGU	ssc-let-7a	19
ENSSSCT00000000766	ssc	ssc-let-7a	1a	3408	3414	0.0249	0.109	-0.017	0.0179	3	CGGCAGCGAUGUCCAUACCUCAG	||||||	UUGAUAUGUUGGAUGAUGGAGU	ssc-let-7a	20
ENSSSCT00000000562	ssc	ssc-let-7a	m8	43	49	0.0205	-0.048	-0.033	-0.2215	74	CUAGAAUGUAUUAAGCUACCUCC	|||||||	UUGAUAUGUUGGAUGAUGGAGU	ssc-let-7a	21
ENSSSCT00000000564	ssc	ssc-let-7a	8mer	522	528	0.00075	-0.127	0.02	-0.41625	96	GUACUGUUUACUUAACUACCUCA	|||||||	UUGAUAUGUUGGAUGAUGGAGU	ssc-let-7a	22
ENSSSCT00000000564	ssc	ssc-let-7a	1a	910	916	-0.0173	-0.037	0.019	-0.1343	50	GAGCCACAUUUAAAAUACCUCAG	||| ||||||	UUGAUAUGUUGGAUG-AUGGAGU	ssc-let-7a	23
ENSSSCT00000000746	ssc	ssc-let-7a	m8	19	25	0.005	0.125	-0.035	-0.066	24	GCCCAUCCAUCGCCCCUACCUCC	|||||||	UUGAUAUGUUGGAUGAUGGAGU	ssc-let-7a	24
ENSSSCT00000001965	ssc	ssc-let-7a	8mer	1177	1183	0.00485	0.038	0.027	-0.24015	79	AGUUUAAAUUUAGGGCUACCUCA	|||||||	UUGAUAUGUUGGAUGAUGGAGU	ssc-let-7a	25
ENSSSCT00000001742	ssc	ssc-let-7a	m8	2235	2241	0.005	-0.019	-0.033	-0.208	72	GUAGGCCAGCCCACCCUACCUCU	|||||||	UUGAUAUGUUGGAUGAUGGAGU	ssc-let-7a	26
ENSSSCT00000001151	ssc	ssc-let-7a	1a	2738	2744	0.01435	0.056	0.028	-0.00065	6	CUUAAGUAUGCCAGGUACCUCAG	||||||	UUGAUAUGUUGGAUGAUGGAGU	ssc-let-7a	27
ENSSSCT00000001037	ssc	ssc-let-7a	1a	58	64	0.01435	-0.04	-0.028	-0.15265	56	GCCAGUAUCUGUAAAUACCUCAG	||||||	UUGAUAUGUUGGAUGAUGGAGU	ssc-let-7a	28
ENSSSCT00000001777	ssc	ssc-let-7a	m8	1520	1526	-0.0415	0.04	0.047	-0.1155	42	CUCACAGCCAACACACUACCUCU	|||| |||||||	UUGAUAUGUUGGAUGAUGGAGU	ssc-let-7a	29
ENSSSCT00000001700	ssc	ssc-let-7a	m8	965	971	-0.0415	-0.059	-0.003	-0.2645	83	UCCUCUGUUCACAAA---CUACCUCU	|||| |||||||	UUGAUAUGUUGGAUGAUGGAGU	ssc-let-7a	30
ENSSSCT00000001671	ssc	ssc-let-7a	1a	328	334	0.01435	0.046	-0.008	-0.04665	17	GGCUGGCGUUCAGGAUACCUCAU	||||||	UUGAUAUGUUGGAUGAUGGAGU	ssc-let-7a	31
ENSSSCT00000001183	ssc	ssc-let-7a	8mer	1411	1417	0.0028	-0.131	0.058	-0.3802	95	GAAAAAUAAAUGCAUCUACCUCA	|||||||	UUGAUAUGUUGGAUGAUGGAGU	ssc-let-7a	32
ENSSSCT00000000996	ssc	ssc-let-7a	m8	2348	2354	0.005	-0.121	0.041	-0.236	78	CAUAAUUUUGUUCAACUACCUCU	|||||||	UUGAUAUGUUGGAUGAUGGAGU	ssc-let-7a	33
ENSSSCT00000001960	ssc	ssc-let-7a	1a	1937	1943	-0.04895	-0.075	0.017	-0.20595	71	UUUAAUAUACAUUGA--UACCUCAU	|||||| ||||||	UUGAUAUGUUGGAUGAUGGAGU	ssc-let-7a	34
ENSSSCT00000001463	ssc	ssc-let-7a	m8	440	446	0.0205	0.089	0.003	-0.0485	18	GUGGUAAGGGGUGCUCUACCUCC	|||||||	UUGAUAUGUUGGAUGAUGGAGU	ssc-let-7a	35
ENSSSCT00000000941	ssc	ssc-let-7a	8mer	21	27	0.0028	-0.074	-0.067	-0.4482	98	UCUUCGUUUGAAAACCUACCUCA	|||||||	UUGAUAUGUUGGAUGAUGGAGU	ssc-let-7a	36
ENSSSCT00000001011	ssc	ssc-let-7a	m8	1325	1331	0.005	0.102	0.083	0.029	2	CGACUAAGGCCCCACCUACCUCG	|||||||	UUGAUAUGUUGGAUGAUGGAGU	ssc-let-7a	37
ENSSSCT00000001338	ssc	ssc-let-7a	m8	130	136	0.0205	0.069	-0.026	-0.0975	36	CUUCACGCUGGGGCUCUACCUCC	|||||||	UUGAUAUGUUGGAUGAUGGAGU	ssc-let-7a	38
ENSSSCT00000001644	ssc	ssc-let-7a	m8	324	330	-0.026	0.019	-0.016	-0.184	65	AGGCUUCUCCAAGGU-CUACCUCU	||| |||||||	UUGAUAUGUUGGAUGAUGGAGU	ssc-let-7a	39
ENSSSCT00000001300	ssc	ssc-let-7a	m8	183	189	0.005	-0.067	-0.02	-0.243	80	GCUCUAAAAUCACAUCUACCUCU	|||||||	UUGAUAUGUUGGAUGAUGGAGU	ssc-let-7a	40
ENSSSCT00000001859	ssc	ssc-let-7a	m8	931	937	0.0205	-0.056	0.048	-0.1485	54	UAUGUAUUCCUUCCUCUACCUCU	|||||||	UUGAUAUGUUGGAUGAUGGAGU	ssc-let-7a	41
ENSSSCT00000001801	ssc	ssc-let-7a	m8	235	241	0.036	0.048	-0.016	-0.093	33	GACGAGGGGCUGUGUCUACCUCU	|||||||	UUGAUAUGUUGGAUGAUGGAGU	ssc-let-7a	42
ENSSSCT00000001956	ssc	ssc-let-7a	1a	1045	1051	-0.0173	0.018	0.005	-0.0933	33	UUAGGGAGACAGUUG--UACCUCAG	||| ||||||	UUGAUAUGUUGGAUGAUGGAGU	ssc-let-7a	43
ENSSSCT00000001997	ssc	ssc-let-7a	1a	18	24	0.0038	-0.06	-0.031	-0.1862	65	ACGGCGACUUGAUUUUACCUCAU	||||||	UUGAUAUGUUGGAUGAUGGAGU	ssc-let-7a	44
ENSSSCT00000001144	ssc	ssc-let-7a	8mer	603	609	0.0028	-0.024	0.024	-0.3072	89	UUCAUGAAUAUGAGUCUACCUCA	|||||||	UUGAUAUGUUGGAUGAUGGAGU	ssc-let-7a	45
ENSSSCT00000001022	ssc	ssc-let-7a	1a	299	305	-0.0173	-0.009	-0.011	-0.1363	51	AAAAACCACAGGUGU-UACCUCAG	||| ||||||	UUGAUAUGUUGGAUGAUGGAGU	ssc-let-7a	46
ENSSSCT00000001585	ssc	ssc-let-7a	m8	439	445	0.0205	-0.067	-0.033	-0.2405	79	GCUUCCUUCCCCUUACUACCUCC	|||||||	UUGAUAUGUUGGAUGAUGGAGU	ssc-let-7a	47
ENSSSCT00000001065	ssc	ssc-let-7a	1a	824	830	0.0038	0.091	-0.026	-0.0302	12	CGGGGCUGUCCCUAUUACCUCAG	||||||	UUGAUAUGUUGGAUGAUGGAGU	ssc-let-7a	48
ENSSSCT00000001163	ssc	ssc-let-7a	1a	712	718	0.0038	0.009	0.005	-0.0812	29	GCGGGGUGCAUCGAAUACCUCAC	||||||	UUGAUAUGUUGGAUGAUGGAGU	ssc-let-7a	49
ENSSSCT00000003739	ssc	ssc-let-7a	8mer	1383	1389	0.00075	0.135	0.168	-0.00625	7	UGGGGUCCAUACCGCCUACCUCA	|||||||	UUGAUAUGUUGGAUGAUGGAGU	ssc-let-7a	50
ENSSSCT00000002551	ssc	ssc-let-7a	1a	2501	2507	0.0038	-0.07	0.073	-0.0922	32	AAUUAACUUAUUUGGUACCUCAA	||||||	UUGAUAUGUUGGAUGAUGGAGU	ssc-let-7a	51
ENSSSCT00000004025	ssc	ssc-let-7a	1a	2054	2060	0.0038	-0.029	0.076	-0.0482	18	UUCCUUUUUUGCAAAUACCUCAC	||||||	UUGAUAUGUUGGAUGAUGGAGU	ssc-let-7a	52
ENSSSCT00000004025	ssc	ssc-let-7a	1a	240	246	0.0038	-0.041	-0.015	-0.1512	55	ACUGGACUGAAUUUUUACCUCAU	||||||	UUGAUAUGUUGGAUGAUGGAGU	ssc-let-7a	53
ENSSSCT00000003879	ssc	ssc-let-7a	8mer	358	364	-0.00335	0.086	-0.009	-0.23635	78	UGCCCCUCAACUCACCUACCUCA	|||| |||||||	UUGAUAUGUUGGAU-GAUGGAGU	ssc-let-7a	54
ENSSSCT00000003879	ssc	ssc-let-7a	1a	785	791	0.0249	0.022	-0.029	-0.0811	29	UCUCUGUGCCCCACUUACCUCAU	||||||	UUGAUAUGUUGGAUGAUGGAGU	ssc-let-7a	55
ENSSSCT00000003841	ssc	ssc-let-7a	8mer	667	673	0.00075	0.06	0.045	-0.20425	70	GGCAGCUGUGCCAAACUACCUCA	|||||||	UUGAUAUGUUGGAUGAUGGAGU	ssc-let-7a	56
ENSSSCT00000002500	ssc	ssc-let-7a	m8	1078	1084	0.0205	-0.089	0.015	-0.2145	74	CAACACUUUAUAUUACUACCUCC	|||||||	UUGAUAUGUUGGAUGAUGGAGU	ssc-let-7a	57
ENSSSCT00000003923	ssc	ssc-let-7a	1a	1366	1372	0.0038	0.002	-0.03	-0.1232	45	UACCAUUAAUAUUGUUACCUCAG	||||||	UUGAUAUGUUGGAUGAUGGAGU	ssc-let-7a	58
ENSSSCT00000003440	ssc	ssc-let-7a	8mer	140	146	0.0069	0.225	-0.046	-0.1241	45	CCACCCGCCUUGGGCCUACCUCA	|||||||	UUGAUAUGUUGGAUGAUGGAGU	ssc-let-7a	59
ENSSSCT00000003036	ssc	ssc-let-7a	1a	2721	2727	-0.0173	-0.043	0.063	-0.0963	35	UUUCACAUGCACUUUUACCUCAU	||| ||||||	UUGAUAUGUUGGAUG--AUGGAGU	ssc-let-7a	60
ENSSSCT00000002553	ssc	ssc-let-7a	8mer	1499	1505	-0.0013	-0.063	0.188	-0.1863	66	UUAGCUGAGACAUUU--CUACCUCA	||| |||||||	UUGAUAUGUUGGAUGAUGGAGU	ssc-let-7a	61
ENSSSCT00000002553	ssc	ssc-let-7a	1a	3840	3846	-0.0173	0.04	-0.03	-0.1063	40	CCUGGAACCUGGAUAUACCUCAC	||||| ||||||	UUGAUAUGUUGGAUG---AUGGAGU	ssc-let-7a	62
ENSSSCT00000002616	ssc	ssc-let-7a	m8	239	245	-0.0105	0.054	-0.015	-0.1325	49	GCUGGGUAACUGUCCCUACCUCU	|||||||	UUGAUAUGUUGGAUGAUGGAGU	ssc-let-7a	63
ENSSSCT00000002096	ssc	ssc-let-7a	8mer	657	663	0.0069	0.074	0.043	-0.1861	65	GCAAGGCUGUGUUUCCUACCUCA	|||||||	UUGAUAUGUUGGAUGAUGGAGU	ssc-let-7a	64
ENSSSCT00000002539	ssc	ssc-let-7a	1a	2239	2245	-0.00675	0.033	-0.023	-0.09575	34	UUUUACUGGUAUUCUUACCUCAG	||||||	UUGAUAUGUUGGAUGAUGGAGU	ssc-let-7a	65
ENSSSCT00000002265	ssc	ssc-let-7a	m8	385	391	0.036	0.064	-0.027	-0.088	31	CCGUUGUCCUUCUGACUACCUCC	|||||||	UUGAUAUGUUGGAUGAUGGAGU	ssc-let-7a	66
ENSSSCT00000003477	ssc	ssc-let-7a	1a	2517	2523	-0.0173	0.013	0.049	-0.0543	20	AGUUCUAACCCCUCGUACCUCAG	|||| ||||||	UUGAUAUGUUGGAUG--AUGGAGU	ssc-let-7a	67
ENSSSCT00000002639	ssc	ssc-let-7a	m8	574	580	0.0205	0.002	0.015	-0.1235	45	UUCAGGCUGCCUCUACUACCUCU	||||||||||	UUGAUAUGUUGGAUGAUGGAGU	ssc-let-7a	68
ENSSSCT00000003120	ssc	ssc-let-7a	1a	1130	1136	-0.00675	-0.038	-0.012	-0.15575	57	UAUUUUAUAAUGGUGUACCUCAA	||||||	UUGAUAUGUUGGAUGAUGGAGU	ssc-let-7a	69
ENSSSCT00000003130	ssc	ssc-let-7a	1a	220	226	0.01435	0.11	-0.016	0.00935	4	CCCCUCCCCCCUCUGUACCUCAC	||||||	UUGAUAUGUUGGAUGAUGGAGU	ssc-let-7a	70
ENSSSCT00000003794	ssc	ssc-let-7a	m8	1078	1084	0.005	0.102	-0.03	-0.084	30	CCUGCCAUCACUUUGCUACCUCC	|||||||	UUGAUAUGUUGGAUGAUGGAGU	ssc-let-7a	71
ENSSSCT00000002110	ssc	ssc-let-7a	8mer	338	344	-0.00745	0.058	-0.012	-0.27145	84	AUAGAACAACACAGCCUACCUCA	||||| |||||||	UUGAUAUGUUGGAU--GAUGGAGU	ssc-let-7a	72
ENSSSCT00000003429	ssc	ssc-let-7a	m8	110	116	0.005	0.071	-0.027	-0.112	41	UUUGGAGCUCAGAUGCUACCUCC	|||||||	UUGAUAUGUUGGAUGAUGGAGU	ssc-let-7a	73
ENSSSCT00000002559	ssc	ssc-let-7a	8mer	426	432	0.0028	-0.004	0.003	-0.3082	89	GACGGCCAGUCCUUUCUACCUCA	|||||||	UUGAUAUGUUGGAUGAUGGAGU	ssc-let-7a	74
ENSSSCT00000003274	ssc	ssc-let-7a	1a	1686	1692	-0.00675	0.01	-0.022	-0.11775	44	AAAGUUACCUCUCUGUACCUCAG	||||||	UUGAUAUGUUGGAUGAUGGAGU	ssc-let-7a	75
ENSSSCT00000003625	ssc	ssc-let-7a	m8	335	341	0.036	0.063	-0.007	-0.069	25	GCCGGGAGGUGUUCUCUACCUCU	|||||||	UUGAUAUGUUGGAUGAUGGAGU	ssc-let-7a	76
ENSSSCT00000002284	ssc	ssc-let-7a	1a	2523	2529	-0.0173	0.063	0.038	-0.0153	9	UGGCAAACCUGAGCUUACCUCAA	||||| ||||||	UUGAUAUGUUGGAUG---AUGGAGU	ssc-let-7a	77
ENSSSCT00000003894	ssc	ssc-let-7a	1a	120	126	-0.00675	0.076	-0.023	-0.05275	19	GACAAUGGCACAGCUUACCUCAG	||||||	UUGAUAUGUUGGAUGAUGGAGU	ssc-let-7a	78
ENSSSCT00000003015	ssc	ssc-let-7a	m8	521	527	0.005	0.031	0.01	-0.115	42	CAAGAGGAUGACCAUCUACCUCG	|||||||	UUGAUAUGUUGGAUGAUGGAGU	ssc-let-7a	79
ENSSSCT00000002916	ssc	ssc-let-7a	1a	2601	2607	-0.04895	-0.027	0.038	-0.13695	51	ACCUAUCCACAACUG--UACCUCAU	||||| ||||||	UUGAUAUGUUGGAUGAUGGAGU	ssc-let-7a	80
ENSSSCT00000003958	ssc	ssc-let-7a	8mer	156	162	0.0069	0.026	-0.043	-0.3201	90	UUGCCUCCUGGCUGUCUACCUCA	|||||||	UUGAUAUGUUGGAUGAUGGAGU	ssc-let-7a	81
ENSSSCT00000002983	ssc	ssc-let-7a	8mer	1095	1101	0.0028	-0.114	0.118	-0.3032	88	AGCUGGUAGAAUCAACUACCUCA	|||||||	UUGAUAUGUUGGAUGAUGGAGU	ssc-let-7a	82
ENSSSCT00000003595	ssc	ssc-let-7a	8mer	275	281	0.0028	0.003	-0.062	-0.3662	94	CAGAAAUCAUAUGUCCUACCUCA	|||||||	UUGAUAUGUUGGAUGAUGGAGU	ssc-let-7a	83
ENSSSCT00000003032	ssc	ssc-let-7a	1a	433	439	0.0038	-0.002	-0.001	-0.0982	36	GCCUCACUUCAGGAAUACCUCAC	||||||	UUGAUAUGUUGGAUGAUGGAGU	ssc-let-7a	84
ENSSSCT00000004011	ssc	ssc-let-7a	8mer	31	37	0.00075	0.144	-0.065	-0.23025	77	CCCCUGGGCCACCUGCUACCUCA	|||||||	UUGAUAUGUUGGAUGAUGGAGU	ssc-let-7a	85
ENSSSCT00000003811	ssc	ssc-let-7a	1a	519	525	0.0038	0.051	0.005	-0.0392	14	GACAGUGACUCAGAAUACCUCAC	||||||	UUGAUAUGUUGGAUGAUGGAGU	ssc-let-7a	86
ENSSSCT00000003696	ssc	ssc-let-7a	1a	562	568	-0.0384	0.054	0.008	-0.0754	27	GGGAAUCAACCCGUGUACCUCAC	||||| ||||||	UUGAUAUGUUGGAUG-AUGGAGU	ssc-let-7a	87
ENSSSCT00000002187	ssc	ssc-let-7a	1a	975	981	0.0038	-0.122	-0.01	-0.2272	75	ACUUGCAUUUUUUUUUACCUCAU	||||||	UUGAUAUGUUGGAUGAUGGAGU	ssc-let-7a	88
ENSSSCT00000003786	ssc	ssc-let-7a	1a	486	492	0.0038	0.053	0.002	-0.0402	15	CUUCACCCAUCUCAUUACCUCAC	||||||	UUGAUAUGUUGGAUGAUGGAGU	ssc-let-7a	89
ENSSSCT00000002220	ssc	ssc-let-7a	m8	1440	1446	0.0205	0.005	0.094	-0.0415	15	AUGCCAGGGAGUCUACUACCUCC	||||||||||	UUGAUAUGUUGGAUGAUGGAGU	ssc-let-7a	90
ENSSSCT00000002741	ssc	ssc-let-7a	m8	632	638	0.005	0.068	0.004	-0.084	30	GUCUGCAUGAAGCCUCUACCUCC	|||||||	UUGAUAUGUUGGAUGAUGGAGU	ssc-let-7a	91
ENSSSCT00000003432	ssc	ssc-let-7a	8mer	2297	2303	0.0028	0.005	0.021	-0.2812	85	AUCUCUAGUCACUUCCUACCUCA	|||||||	UUGAUAUGUUGGAUGAUGGAGU	ssc-let-7a	92
ENSSSCT00000002192	ssc	ssc-let-7a	1a	598	604	0.0038	-0.009	0.011	-0.0932	33	AUCAGCUUAUCCUAGUACCUCAG	||||||	UUGAUAUGUUGGAUGAUGGAGU	ssc-let-7a	93
ENSSSCT00000002147	ssc	ssc-let-7a	1a	1764	1770	-0.00675	-0.001	0.063	-0.04375	16	AAAACAGUGUGGAGGUACCUCAG	||||||	UUGAUAUGUUGGAUGAUGGAGU	ssc-let-7a	94
ENSSSCT00000002255	ssc	ssc-let-7a	8mer	683	689	0.00075	-0.139	0.047	-0.40125	95	AAACACAUAUGUUUUCUACCUCA	|||||||	UUGAUAUGUUGGAUGAUGGAGU	ssc-let-7a	95
ENSSSCT00000002617	ssc	ssc-let-7a	1a	2165	2171	-0.0384	0.017	0.015	-0.1054	39	UAGAGGACAAGACAGUACCUCAA	|||| ||||||	UUGAUAUGUUGGAUGAUGGAGU	ssc-let-7a	96
ENSSSCT00000003577	ssc	ssc-let-7a	m8	52	58	0.005	0.111	-0.032	-0.077	27	AGCUCAAAGCGUACCCUACCUCG	|||||||	UUGAUAUGUUGGAUGAUGGAGU	ssc-let-7a	97
ENSSSCT00000002150	ssc	ssc-let-7a	1a	2057	2063	0.0038	0.092	-0.001	-0.0042	7	CCCUGACCCUUCUGUUACCUCAG	||||||	UUGAUAUGUUGGAUGAUGGAGU	ssc-let-7a	98
ENSSSCT00000003121	ssc	ssc-let-7a	m8	58	64	0.005	0.128	-0.032	-0.06	22	AAGGCUCACGGAGCCCUACCUCC	|||||||	UUGAUAUGUUGGAUGAUGGAGU	ssc-let-7a	99
ENSSSCT00000003975	ssc	ssc-let-7a	1a	1041	1047	0.0038	0.045	0.043	-0.0072	8	CUUUCCUGCCAUCUGUACCUCAC	||||||	UUGAUAUGUUGGAUGAUGGAGU	ssc-let-7a	100
ENSSSCT00000003922	ssc	ssc-let-7a	1a	1366	1372	0.0038	0.002	-0.03	-0.1232	45	UACCAUUAAUAUUGUUACCUCAG	||||||	UUGAUAUGUUGGAUGAUGGAGU	ssc-let-7a	101
ENSSSCT00000002075	ssc	ssc-let-7a	1a	214	220	-0.0173	0.042	-0.026	-0.1003	37	AGGAACAGAGUGUUUUACCUCAG	||| ||||||	UUGAUAUGUUGGAUG--AUGGAGU	ssc-let-7a	102
ENSSSCT00000002091	ssc	ssc-let-7a	1a	466	472	0.0038	-0.039	-0.017	-0.1512	55	CCUUAGAAGGACUUAUACCUCAC	||||||	UUGAUAUGUUGGAUGAUGGAGU	ssc-let-7a	103
ENSSSCT00000004045	ssc	ssc-let-7a	8mer	1128	1134	0.00485	0.066	-0.058	-0.29715	88	UAAUAUCUGUGCUGCCUACCUCA	|||||||	UUGAUAUGUUGGAUGAUGGAGU	ssc-let-7a	104
ENSSSCT00000002188	ssc	ssc-let-7a	8mer	14	20	too_close	too_close	too_close	too_close	NA	NNNCACUAAGAUAGUCCUACCUCA	|||||||	UUGAUAUGUUGGAUGAUGGAGU	ssc-let-7a	105
ENSSSCT00000003805	ssc	ssc-let-7a	8mer	2439	2445	0.00485	0.127	0.188	0.00985	4	ACACAGGCUCUGCUCCUACCUCA	|||||||	UUGAUAUGUUGGAUGAUGGAGU	ssc-let-7a	106
ENSSSCT00000003142	ssc	ssc-let-7a	m8	3008	3014	0.005	-0.038	0.099	-0.095	34	CCGUUUCUUCAUCAUCUACCUCU	|||||||	UUGAUAUGUUGGAUGAUGGAGU	ssc-let-7a	107
ENSSSCT00000002038	ssc	ssc-let-7a	m8	96	102	0.036	0.023	-0.028	-0.13	48	GUAUCCCUUCCCGAUCUACCUCU	|||||||	UUGAUAUGUUGGAUGAUGGAGU	ssc-let-7a	108
ENSSSCT00000003985	ssc	ssc-let-7a	m8	1078	1084	-0.0105	0.081	-0.028	-0.1185	44	GAUAUGACUACUGACCUACCUCG	|||||||	UUGAUAUGUUGGAUGAUGGAGU	ssc-let-7a	109
ENSSSCT00000002595	ssc	ssc-let-7a	m8	456	462	0.005	0.055	0.004	-0.097	35	GCUUUUAGAAAAUGCCUACCUCC	|||||||	UUGAUAUGUUGGAUGAUGGAGU	ssc-let-7a	110
ENSSSCT00000002508	ssc	ssc-let-7a	m8	924	930	0.036	-0.036	0.047	-0.114	41	GAGGCCUUUUCUUACCUACCUCU	|||||||	UUGAUAUGUUGGAUGAUGGAGU	ssc-let-7a	111
ENSSSCT00000004039	ssc	ssc-let-7a	m8	296	302	-0.026	-0.087	-0.036	-0.31	89	UUCUUAAACACCUCUCUACCUCU	||| |||||||	UUGAUAUGUUGGAUGAUGGAGU	ssc-let-7a	112
ENSSSCT00000003051	ssc	ssc-let-7a	1a	604	610	0.0038	-0.073	-0.032	-0.2002	69	GCUAAUAAAAGUCUUUACCUCAA	||||||	UUGAUAUGUUGGAUGAUGGAGU	ssc-let-7a	113
ENSSSCT00000004702	ssc	ssc-let-7a	1a	1008	1014	0.0249	-0.072	0.008	-0.1381	52	UCAGAUGCUUUUUUGUACCUCAG	||||||	UUGAUAUGUUGGAUGAUGGAGU	ssc-let-7a	114
ENSSSCT00000004519	ssc	ssc-let-7a	8mer	622	628	0.00485	-0.056	0.037	-0.32415	90	CAUAUGUUUUGGACUCUACCUCA	|||||||	UUGAUAUGUUGGAUGAUGGAGU	ssc-let-7a	115
ENSSSCT00000007426	ssc	ssc-let-7a	1a	10	16	too_close	too_close	too_close	too_close	NA	NNNNNNNACGUAUAAAUACCUCAC	||||||	UUGAUAUGUUGGAUGAUGGAGU	ssc-let-7a	116
ENSSSCT00000007426	ssc	ssc-let-7a	1a	3040	3046	-0.00675	-0.026	0.076	-0.05575	20	GACACAUGAUUUAAGUACCUCAG	||||||	UUGAUAUGUUGGAUGAUGGAGU	ssc-let-7a	117
ENSSSCT00000004556	ssc	ssc-let-7a	1a	1064	1070	0.0038	0.073	0.045	0.0228	3	GUCUGUGAAUUUCGGUACCUCAG	||||||	UUGAUAUGUUGGAUGAUGGAGU	ssc-let-7a	118
ENSSSCT00000004556	ssc	ssc-let-7a	1a	1119	1125	0.0038	-0.03	0.048	-0.0772	27	AAGGACGACUGACUAUACCUCAU	||||||	UUGAUAUGUUGGAUGAUGGAGU	ssc-let-7a	119
ENSSSCT00000005428	ssc	ssc-let-7a	m8	3469	3475	0.0205	-0.001	0.08	-0.0615	22	CCAGGAGGUCCUGCACUACCUCU	|||||||	UUGAUAUGUUGGAUGAUGGAGU	ssc-let-7a	120
ENSSSCT00000006975	ssc	ssc-let-7a	m8	1882	1888	-0.026	-0.038	-0.03	-0.255	81	CAACUGACAGCUUUUCUACCUCU	||| |||||||	UUGAUAUGUUGGAU-GAUGGAGU	ssc-let-7a	121
ENSSSCT00000006749	ssc	ssc-let-7a	1a	913	919	0.0038	-0.031	0.034	-0.0922	32	UUUGCCAGUGUACUAUACCUCAG	||||||	UUGAUAUGUUGGAUGAUGGAGU	ssc-let-7a	122
ENSSSCT00000004830	ssc	ssc-let-7a	1a	1300	1306	-0.04895	-0.036	0.047	-0.13695	51	AGUUGCAACAACAAU-UACCUCAU	||||| ||||||	UUGAUAUGUUGGAUGAUGGAGU	ssc-let-7a	123
ENSSSCT00000007278	ssc	ssc-let-7a	m8	1053	1059	0.036	-0.008	0.059	-0.074	26	ACAGAUGGUCUUUUGCUACCUCU	|||||||	UUGAUAUGUUGGAUGAUGGAGU	ssc-let-7a	124
ENSSSCT00000004795	ssc	ssc-let-7a	m8	1288	1294	-0.057	-0.117	0.015	-0.32	90	AAUACAAAGAUCAGUCUACCUCU	|||||| |||||||	UUGAUAUGUUGGAU----GAUGGAGU	ssc-let-7a	125
ENSSSCT00000005970	ssc	ssc-let-7a	m8	2110	2116	0.036	0.021	0.051	-0.053	19	CAAGCAGUUCGCUCUCUACCUCC	|||||||	UUGAUAUGUUGGAUGAUGGAGU	ssc-let-7a	126
ENSSSCT00000005258	ssc	ssc-let-7a	m8	144	150	0.0205	0.029	-0.024	-0.1355	50	UUUCCCAGGCCCAUUCUACCUCC	|||||||	UUGAUAUGUUGGAUGAUGGAGU	ssc-let-7a	127
ENSSSCT00000005258	ssc	ssc-let-7a	m8	639	645	0.005	0.144	-0.033	-0.045	16	CUCCCACCUGCUCCCCUACCUCC	|||||||	UUGAUAUGUUGGAUGAUGGAGU	ssc-let-7a	128
ENSSSCT00000004204	ssc	ssc-let-7a	1a	184	190	-0.0173	0.069	-0.031	-0.0783	28	UGGCUGUAACCCAGAUACCUCAC	|||| ||||||	UUGAUAUGUUGGAUG-AUGGAGU	ssc-let-7a	129
ENSSSCT00000006691	ssc	ssc-let-7a	8mer	621	627	0.0028	-0.152	-0.013	-0.4722	99	AUAUUGAAAUGUAAACUACCUCA	|||||||	UUGAUAUGUUGGAUGAUGGAGU	ssc-let-7a	130
ENSSSCT00000005290	ssc	ssc-let-7a	8mer	519	525	0.0028	-0.031	0.019	-0.3192	90	CCGGUUCCCACUUCACUACCUCA	|||||||	UUGAUAUGUUGGAUGAUGGAGU	ssc-let-7a	131
ENSSSCT00000005922	ssc	ssc-let-7a	8mer	75	81	-0.0013	-0.048	-0.057	-0.4163	97	GGGAGGUCAAUUGUUCUACCUCA	||| |||||||	UUGAUAUGUUGGAU-GAUGGAGU	ssc-let-7a	132
ENSSSCT00000004319	ssc	ssc-let-7a	1a	690	696	0.0038	0.09	0.018	0.0128	4	CCAGGCAGCCUGGAGUACCUCAU	||||||	UUGAUAUGUUGGAUGAUGGAGU	ssc-let-7a	133
ENSSSCT00000004368	ssc	ssc-let-7a	8mer	3386	3392	0.0028	0.025	-0.001	-0.2832	86	AAUUCUCAGUUUGUCCUACCUCA	|||||||	UUGAUAUGUUGGAUGAUGGAGU	ssc-let-7a	134
ENSSSCT00000007162	ssc	ssc-let-7a	1a	964	970	0.01435	0.005	0.023	-0.05665	20	GGCGUGGAGCCCUCAUACCUCAU	||||||	UUGAUAUGUUGGAUGAUGGAGU	ssc-let-7a	135
ENSSSCT00000005532	ssc	ssc-let-7a	8mer	1327	1333	0.00075	-0.035	0.024	-0.32025	90	AUUACAGUGAUUGAGCUACCUCA	|||||||	UUGAUAUGUUGGAUGAUGGAGU	ssc-let-7a	136
ENSSSCT00000006501	ssc	ssc-let-7a	m8	2780	2786	0.005	0.095	0.093	0.032	2	GCCAGCCACCGCCACCUACCUCG	|||||||	UUGAUAUGUUGGAUGAUGGAGU	ssc-let-7a	137
ENSSSCT00000004235	ssc	ssc-let-7a	m8	1870	1876	0.005	-0.14	-0.005	-0.301	88	GGUUACUUCUUUUUACUACCUCU	|||||||	UUGAUAUGUUGGAUGAUGGAGU	ssc-let-7a	138
ENSSSCT00000004899	ssc	ssc-let-7a	1a	662	668	0.01435	-0.047	0.016	-0.11565	43	GAUGGAAUUUUUCUAUACCUCAG	||||||	UUGAUAUGUUGGAUGAUGGAGU	ssc-let-7a	139
ENSSSCT00000006526	ssc	ssc-let-7a	1a	972	978	0.0038	0.015	0.038	-0.0422	15	AGCGGGGAAAGGUAAUACCUCAU	||||||	UUGAUAUGUUGGAUGAUGGAGU	ssc-let-7a	140
ENSSSCT00000005559	ssc	ssc-let-7a	1a	808	814	0.01435	-0.031	0.026	-0.08965	31	UUUAUUAUGUCACAUUACCUCAG	||||||	UUGAUAUGUUGGAUGAUGGAGU	ssc-let-7a	141
ENSSSCT00000007413	ssc	ssc-let-7a	m8	2181	2187	-0.0105	-0.044	0.1	-0.1155	42	CUUAUAAAUAAUUUGCUACCUCC	|||||||	UUGAUAUGUUGGAUGAUGGAGU	ssc-let-7a	142
ENSSSCT00000007274	ssc	ssc-let-7a	m8	427	433	0.005	0.101	-0.016	-0.071	25	UUGCUGAGAAGCUCCCUACCUCC	|||||||	UUGAUAUGUUGGAUGAUGGAGU	ssc-let-7a	143
ENSSSCT00000007280	ssc	ssc-let-7a	m8	549	555	0.005	0.04	-0.009	-0.125	46	CAUGUGACCCAUAUCCUACCUCU	|||||||	UUGAUAUGUUGGAUGAUGGAGU	ssc-let-7a	144
ENSSSCT00000005882	ssc	ssc-let-7a	1a	3041	3047	-0.02785	-0.008	-0.009	-0.14385	53	GUUGGUACAUUCGGUUACCUCAU	|||| ||||||	UUGAUAUGUUGGAUGAUGGAGU	ssc-let-7a	145
ENSSSCT00000004242	ssc	ssc-let-7a	1a	3268	3274	-0.00675	-0.035	-0.02	-0.16075	58	GACCUACUUUAACUUUACCUCAG	||||||	UUGAUAUGUUGGAUGAUGGAGU	ssc-let-7a	146
ENSSSCT00000006235	ssc	ssc-let-7a	m8	933	939	0.0205	0.101	0.009	-0.0305	12	UGCUCCCUUGUCCUGCUACCUCC	|||||||	UUGAUAUGUUGGAUGAUGGAGU	ssc-let-7a	147
ENSSSCT00000004194	ssc	ssc-let-7a	1a	3204	3210	-0.0173	-0.015	0.072	-0.0593	21	ACUGACAUUGAAACUUACCUCAG	||| ||||||	UUGAUAUGUUGGAUG--AUGGAGU	ssc-let-7a	148
ENSSSCT00000004194	ssc	ssc-let-7a	1a	3509	3515	0.01435	-0.061	0.05	-0.09565	34	UUCUAAUUAUCUGUUUACCUCAA	||||||	UUGAUAUGUUGGAUGAUGGAGU	ssc-let-7a	149
ENSSSCT00000007112	ssc	ssc-let-7a	1a	1485	1491	0.01435	0.109	-0.012	0.01235	4	CAGAAGGGCUGUCCUUACCUCAC	||||||	UUGAUAUGUUGGAUGAUGGAGU	ssc-let-7a	150
ENSSSCT00000004271	ssc	ssc-let-7a	1a	75	81	0.0038	0.005	-0.027	-0.1172	43	UCUCAAGGGUAUCCGUACCUCAA	||||||	UUGAUAUGUUGGAUGAUGGAGU	ssc-let-7a	151
ENSSSCT00000005985	ssc	ssc-let-7a	8mer	399	405	0.00485	-0.132	-0.002	-0.43915	97	AAUGUUUUGUGACUUCUACCUCA	|||||||	UUGAUAUGUUGGAUGAUGGAGU	ssc-let-7a	152
ENSSSCT00000005241	ssc	ssc-let-7a	m8	458	464	-0.0105	0.067	0.005	-0.0995	37	AGCGGAGCGUCACCUCUACCUCC	|||||||	UUGAUAUGUUGGAUGAUGGAGU	ssc-let-7a	153
ENSSSCT00000006912	ssc	ssc-let-7a	1a	1486	1492	0.0038	-0.014	0.075	-0.0342	13	UUAUCUCACCGCUGGUACCUCAA	||||||	UUGAUAUGUUGGAUGAUGGAGU	ssc-let-7a	154
ENSSSCT00000006586	ssc	ssc-let-7a	m8	394	400	-0.0105	-0.115	-0.001	-0.2875	86	UAAACUGAGAACAUACUACCUCU	|||||||	UUGAUAUGUUGGAUGAUGGAGU	ssc-let-7a	155
ENSSSCT00000006638	ssc	ssc-let-7a	m8	161	167	0.005	0.077	-0.022	-0.101	37	AUGUAUGGGACUGGGCUACCUCU	|||||||	UUGAUAUGUUGGAUGAUGGAGU	ssc-let-7a	156
ENSSSCT00000007254	ssc	ssc-let-7a	1a	1016	1022	-0.00675	0.058	0.004	-0.04375	16	UGCAAACCUGCUCUGUACCUCAG	||||||	UUGAUAUGUUGGAUGAUGGAGU	ssc-let-7a	157
ENSSSCT00000005785	ssc	ssc-let-7a	m8	2892	2898	-0.057	0.059	0.032	-0.127	46	UCCCAGAGUAACCUACUACCUCC	|||||||||||||	UUGAUAUGUUGGAUGAUGGAGU	ssc-let-7a	158
ENSSSCT00000007497	ssc	ssc-let-7a	8mer	672	678	0.00485	-0.098	0.045	-0.35815	93	AGUCCUUUUAGCAUUCUACCUCA	|||||||	UUGAUAUGUUGGAUGAUGGAGU	ssc-let-7a	159
ENSSSCT00000006745	ssc	ssc-let-7a	m8	785	791	-0.0105	-0.095	0.034	-0.2325	77	GCCUUUUUCAGAACACUACCUCU	|||||||	UUGAUAUGUUGGAUGAUGGAGU	ssc-let-7a	160
ENSSSCT00000005808	ssc	ssc-let-7a	1a	354	360	0.0038	-0.064	-0.023	-0.1822	64	UUAGUUAAAGUUCUUUACCUCAA	||||||	UUGAUAUGUUGGAUGAUGGAGU	ssc-let-7a	161
ENSSSCT00000004922	ssc	ssc-let-7a	1a	392	398	0.0038	0.004	-0.004	-0.0952	34	CUUUUCCAUUGUUGUUACCUCAC	||||||	UUGAUAUGUUGGAUGAUGGAGU	ssc-let-7a	162
ENSSSCT00000005018	ssc	ssc-let-7a	1a	140	146	-0.0173	-0.051	-0.022	-0.1893	67	AUUGUCAAGAUGAAUUACCUCAC	||| ||||||	UUGAUAUGUUGGAUG--AUGGAGU	ssc-let-7a	163
ENSSSCT00000006909	ssc	ssc-let-7a	1a	451	457	-0.02785	-0.071	-0.025	-0.22285	75	AAUAACUAGCAACAU--UACCUCAA	|||| ||||||	UUGAUAUGUUGGAUGAUGGAGU	ssc-let-7a	164
ENSSSCT00000005271	ssc	ssc-let-7a	1a	409	415	0.0038	0.105	-0.003	0.0068	5	AGUGGGAGCCAGCUUUACCUCAC	||||||	UUGAUAUGUUGGAUGAUGGAGU	ssc-let-7a	165
ENSSSCT00000005915	ssc	ssc-let-7a	m8	1979	1985	0.0205	0.094	0.042	-0.0045	7	CUUCACUGGAGGGGGCUACCUCU	|||||||	UUGAUAUGUUGGAUGAUGGAGU	ssc-let-7a	166
ENSSSCT00000007409	ssc	ssc-let-7a	1a	1589	1595	-0.0384	-0.005	-0.021	-0.1634	59	CCAAACCAGACAACG---UACCUCAA	||||| ||||||	UUGAUAUGUUGGAUGAUGGAGU	ssc-let-7a	167
ENSSSCT00000005895	ssc	ssc-let-7a	1a	641	647	0.0038	-0.071	0.014	-0.1522	56	AAGCAUAAAGGAUUAUACCUCAU	||||||	UUGAUAUGUUGGAUGAUGGAGU	ssc-let-7a	168
ENSSSCT00000004243	ssc	ssc-let-7a	1a	3208	3214	-0.00675	-0.035	-0.02	-0.16075	58	GACCUACUUUAACUUUACCUCAG	||||||	UUGAUAUGUUGGAUGAUGGAGU	ssc-let-7a	169
ENSSSCT00000005311	ssc	ssc-let-7a	8mer	2572	2578	-0.0013	-0.168	0.188	-0.2913	87	UUCCCAGACAUUUAUCUACCUCA	||| |||||||	UUGAUAUGUUGGAUGAUGGAGU	ssc-let-7a	170
ENSSSCT00000005311	ssc	ssc-let-7a	m8	4342	4348	0.005	0.117	0.1	0.061	0	CUCUUUCUCAGCAGCCUACCUCU	|||||||	UUGAUAUGUUGGAUGAUGGAGU	ssc-let-7a	171
ENSSSCT00000005311	ssc	ssc-let-7a	m8	6723	6729	0.005	0.117	0.1	0.061	0	CUCUUUCUCAGCAGCCUACCUCU	|||||||	UUGAUAUGUUGGAUGAUGGAGU	ssc-let-7a	172
ENSSSCT00000005311	ssc	ssc-let-7a	m8	8777	8783	0.0205	-0.04	0.006	-0.1745	62	UUUGCCAGAGUUUGUCUACCUCU	|||||||	UUGAUAUGUUGGAUGAUGGAGU	ssc-let-7a	173
ENSSSCT00000005311	ssc	ssc-let-7a	1a	87	93	-0.0173	0.035	-0.026	-0.1073	40	AUUCACAGCCUCCUGUACCUCAG	||| ||||||	UUGAUAUGUUGGAUG--AUGGAGU	ssc-let-7a	174
ENSSSCT00000005078	ssc	ssc-let-7a	8mer	3642	3648	-0.0013	0.02	0.051	-0.2403	79	CUUGCCUCAAAUUCCCUACCUCA	||| |||||||	UUGAUAUGUUGGAU-GAUGGAGU	ssc-let-7a	175
ENSSSCT00000006599	ssc	ssc-let-7a	m8	911	917	0.005	-0.085	-0.032	-0.273	84	GUAGAAUUAGAAUAUCUACCUCC	|||||||	UUGAUAUGUUGGAUGAUGGAGU	ssc-let-7a	176
ENSSSCT00000004557	ssc	ssc-let-7a	m8	27	33	0.005	0.134	-0.035	-0.057	20	GGCGCUCCCCCCACCCUACCUCC	|||||||	UUGAUAUGUUGGAUGAUGGAGU	ssc-let-7a	177
ENSSSCT00000004877	ssc	ssc-let-7a	1a	1706	1712	0.01435	0.016	0.012	-0.05665	20	GGGAAAAGGUAGGCUUACCUCAC	||||||	UUGAUAUGUUGGAUGAUGGAGU	ssc-let-7a	178
ENSSSCT00000004877	ssc	ssc-let-7a	1a	1748	1754	-0.0173	-0.023	0.009	-0.1303	48	UAGUAACAUUCUAGGUACCUCAC	||| ||||||	UUGAUAUGUUGGAUG-AUGGAGU	ssc-let-7a	179
ENSSSCT00000006484	ssc	ssc-let-7a	m8	403	409	0.005	0.104	-0.033	-0.085	30	AACUGGCCACCACACCUACCUCC	|||||||	UUGAUAUGUUGGAUGAUGGAGU	ssc-let-7a	180
ENSSSCT00000006655	ssc	ssc-let-7a	m8	206	212	0.005	0.014	-0.018	-0.16	58	UAGCACGUCCUAAAGCUACCUCC	|||||||	UUGAUAUGUUGGAUGAUGGAGU	ssc-let-7a	181
ENSSSCT00000007211	ssc	ssc-let-7a	m8	410	416	0.005	0.021	-0.015	-0.15	55	GGGUCUCUUAAGAACCUACCUCU	|||||||	UUGAUAUGUUGGAUGAUGGAGU	ssc-let-7a	182
ENSSSCT00000004665	ssc	ssc-let-7a	1a	910	916	-0.00675	0.032	-0.023	-0.09675	35	CUUCGGUGGUCAAAGUACCUCAG	||||||	UUGAUAUGUUGGAUGAUGGAGU	ssc-let-7a	183
ENSSSCT00000005928	ssc	ssc-let-7a	8mer	1125	1131	0.0028	-0.072	0.123	-0.2562	82	UAAAGAACCAGCUUUCUACCUCA	|||||||	UUGAUAUGUUGGAUGAUGGAGU	ssc-let-7a	184
ENSSSCT00000004978	ssc	ssc-let-7a	m8	3608	3614	0.005	0.15	-0.022	-0.028	11	ACCUGGCCACGGGUCCUACCUCC	|||||||	UUGAUAUGUUGGAUGAUGGAGU	ssc-let-7a	185
ENSSSCT00000004098	ssc	ssc-let-7a	8mer	2469	2475	0.0028	-0.076	-0.039	-0.4222	97	AUUUCACUAGCCAGUCUACCUCA	|||||||	UUGAUAUGUUGGAUGAUGGAGU	ssc-let-7a	186
ENSSSCT00000007186	ssc	ssc-let-7a	8mer	36	42	0.0028	0.087	-0.064	-0.2842	86	GGGGUCUUAGAGACCCUACCUCA	|||||||	UUGAUAUGUUGGAUGAUGGAGU	ssc-let-7a	187
ENSSSCT00000006168	ssc	ssc-let-7a	m8	347	353	0.036	0.065	-0.006	-0.066	24	ACGGAAGUCUGGAUCCUACCUCC	|||||||	UUGAUAUGUUGGAUGAUGGAGU	ssc-let-7a	188
ENSSSCT00000005234	ssc	ssc-let-7a	m8	458	464	-0.0105	0.067	0.005	-0.0995	37	AGCGGAGCGUCACCUCUACCUCC	|||||||	UUGAUAUGUUGGAUGAUGGAGU	ssc-let-7a	189
ENSSSCT00000005626	ssc	ssc-let-7a	m8	122	128	0.0205	0.042	-0.026	-0.1245	46	GCAGUAGGGGGAGCUCUACCUCC	|||||||	UUGAUAUGUUGGAUGAUGGAGU	ssc-let-7a	190
ENSSSCT00000005942	ssc	ssc-let-7a	m8	63	69	-0.0415	-0.029	-0.031	-0.2625	83	UUAACCACCAAACCU-CUACCUCU	||||| |||||||	UUGAUAUGUUGGAUGAUGGAGU	ssc-let-7a	191
ENSSSCT00000006647	ssc	ssc-let-7a	1a	2611	2617	-0.00675	-0.031	0.031	-0.10575	40	CUUAUAAUAUAAGCUUACCUCAG	||||||	UUGAUAUGUUGGAUGAUGGAGU	ssc-let-7a	192
ENSSSCT00000007398	ssc	ssc-let-7a	m8	189	195	0.005	-0.073	-0.035	-0.264	83	AAGUUCUCAGAAUAACUACCUCC	|||||||	UUGAUAUGUUGGAUGAUGGAGU	ssc-let-7a	193
ENSSSCT00000006883	ssc	ssc-let-7a	1a	74	80	0.0038	-0.043	-0.027	-0.1652	60	AAAAAAAAAAUCGAAUACCUCAA	||||||	UUGAUAUGUUGGAUGAUGGAGU	ssc-let-7a	194
ENSSSCT00000006640	ssc	ssc-let-7a	m8	20	26	0.036	-0.112	-0.035	-0.272	84	UUUCGUUUUUGUUCCCUACCUCU	|||||||	UUGAUAUGUUGGAUGAUGGAGU	ssc-let-7a	195
ENSSSCT00000004558	ssc	ssc-let-7a	8mer	1559	1565	0.00075	-0.068	0.026	-0.35125	93	GCCAUGACCACCUUUCUACCUCA	|||||||	UUGAUAUGUUGGAUGAUGGAGU	ssc-let-7a	196
ENSSSCT00000007510	ssc	ssc-let-7a	1a	745	751	-0.0173	-0.033	-0.03	-0.1793	64	UUUUAAUCAAUGCUAUACCUCAG	||| ||||||	UUGAUAUGUUGGAUGAUGGAGU	ssc-let-7a	197
ENSSSCT00000004165	ssc	ssc-let-7a	m8	284	290	0.0205	-0.087	-0.011	-0.2385	78	UGGAACCUUAUAUGUCUACCUCU	|||||||	UUGAUAUGUUGGAUGAUGGAGU	ssc-let-7a	198
ENSSSCT00000004345	ssc	ssc-let-7a	1a	690	696	0.0038	0.007	0.002	-0.0862	31	CUAUCUUAUUCUGAUUACCUCAC	||||||	UUGAUAUGUUGGAUGAUGGAGU	ssc-let-7a	199
ENSSSCT00000004711	ssc	ssc-let-7a	m8	451	457	-0.0105	-0.127	0.004	-0.2945	87	CAUUCUCUACUAAAUCUACCUCU	|||||||	UUGAUAUGUUGGAUGAUGGAGU	ssc-let-7a	200
ENSSSCT00000005136	ssc	ssc-let-7a	1a	1718	1724	-0.00675	-0.041	0.076	-0.07075	25	UCAACAGACUGUAUUUACCUCAA	||||||	UUGAUAUGUUGGAUGAUGGAGU	ssc-let-7a	201
ENSSSCT00000005397	ssc	ssc-let-7a	1a	208	214	-0.00675	-0.003	-0.017	-0.12575	46	AGUUCUACGACCAUGUACCUCAC	||||||	UUGAUAUGUUGGAUGAUGGAGU	ssc-let-7a	202
ENSSSCT00000005946	ssc	ssc-let-7a	1a	1966	1972	-0.0384	-0.036	-0.027	-0.2004	70	GGUCUCCAGAACCUA-UACCUCAU	|||||| ||||||	UUGAUAUGUUGGAUGAUGGAGU	ssc-let-7a	203
ENSSSCT00000005288	ssc	ssc-let-7a	1a	1532	1538	-0.07005	-0.09	0.009	-0.25005	81	CUUGUAUACAAAUAU-UACCUCAU	||||||| ||||||	UUGAUAUGUUGGAUGAUGGAGU	ssc-let-7a	204
ENSSSCT00000006963	ssc	ssc-let-7a	1a	1255	1261	0.01435	0.064	0.03	0.00935	4	GACAGAAGUGGAGCAUACCUCAG	||||||	UUGAUAUGUUGGAUGAUGGAGU	ssc-let-7a	205
ENSSSCT00000004256	ssc	ssc-let-7a	8mer	1011	1017	0.0028	0.121	-0.009	-0.1952	69	CUUACCUGGCAGUGCCUACCUCA	|||||||	UUGAUAUGUUGGAUGAUGGAGU	ssc-let-7a	206
ENSSSCT00000005755	ssc	ssc-let-7a	1a	1937	1943	0.0249	0.058	0.067	0.0509	1	CUUCAUCUGGUCUCAUACCUCAC	||||||	UUGAUAUGUUGGAUGAUGGAGU	ssc-let-7a	207
ENSSSCT00000007256	ssc	ssc-let-7a	1a	366	372	0.01435	-0.058	-0.006	-0.14865	55	UUUUGUUUCCCCUUAUACCUCAA	||||||	UUGAUAUGUUGGAUGAUGGAGU	ssc-let-7a	208
ENSSSCT00000007393	ssc	ssc-let-7a	1a	963	969	-0.00675	-0.099	-0.014	-0.21875	74	ACUGUAUAUUUGAAAUACCUCAU	||||||	UUGAUAUGUUGGAUGAUGGAGU	ssc-let-7a	209
ENSSSCT00000005220	ssc	ssc-let-7a	8mer	2241	2247	0.0028	-0.029	0.107	-0.2292	77	AGGGAUUAAUGAUUCCUACCUCA	|||||||	UUGAUAUGUUGGAUGAUGGAGU	ssc-let-7a	210
ENSSSCT00000005220	ssc	ssc-let-7a	1a	885	891	0.0038	-0.06	0.032	-0.1232	45	ACGUGAAUUCAGAUUUACCUCAA	||||||	UUGAUAUGUUGGAUGAUGGAGU	ssc-let-7a	211
ENSSSCT00000007157	ssc	ssc-let-7a	m8	192	198	-0.026	0.024	-0.02	-0.183	65	AUGGAAAGGACAGCC--CUACCUCU	||| |||||||	UUGAUAUGUUGGAUGAUGGAGU	ssc-let-7a	212
ENSSSCT00000004629	ssc	ssc-let-7a	1a	1304	1310	0.0038	0.066	-0.017	-0.0462	17	AUGGGACUGGACGCUUACCUCAC	||||||	UUGAUAUGUUGGAUGAUGGAGU	ssc-let-7a	213
ENSSSCT00000004629	ssc	ssc-let-7a	1a	1340	1346	-0.00675	0.028	-0.02	-0.09775	36	UGCUACUUGAAAGCUUACCUCAC	||||||	UUGAUAUGUUGGAUGAUGGAGU	ssc-let-7a	214
ENSSSCT00000006167	ssc	ssc-let-7a	1a	1469	1475	0.0038	0.046	-0.02	-0.0692	25	UGGCUGUGUGCCUAUUACCUCAG	||||||	UUGAUAUGUUGGAUGAUGGAGU	ssc-let-7a	215
ENSSSCT00000007281	ssc	ssc-let-7a	m8	3616	3622	-0.057	0.024	0.055	-0.139	52	GCCGUGACAAAAGCUCUACCUCC	|||| |||||||	UUGAUAUGUUGGAU-GAUGGAGU	ssc-let-7a	216
ENSSSCT00000006974	ssc	ssc-let-7a	m8	1882	1888	-0.026	-0.038	-0.03	-0.255	81	CAACUGACAGCUUUUCUACCUCU	||| |||||||	UUGAUAUGUUGGAU-GAUGGAGU	ssc-let-7a	217
ENSSSCT00000004742	ssc	ssc-let-7a	m8	524	530	0.0205	-0.003	0.011	-0.1325	49	CUCAGGUUUGUACUCCUACCUCU	|||||||	UUGAUAUGUUGGAUGAUGGAGU	ssc-let-7a	218
ENSSSCT00000005113	ssc	ssc-let-7a	1a	1332	1338	-0.02785	0.051	0.025	-0.05085	19	UGUCUUACAGGCCCAUACCUCAC	|||| ||||||	UUGAUAUGUUGGAUGAUGGAGU	ssc-let-7a	219
ENSSSCT00000005113	ssc	ssc-let-7a	8mer	1614	1620	-0.0013	-0.011	0.017	-0.3053	89	UAAUUCAAUUCAAUC--CUACCUCA	||| |||||||	UUGAUAUGUUGGAUGAUGGAGU	ssc-let-7a	220
ENSSSCT00000004701	ssc	ssc-let-7a	1a	122	128	0.0038	0.074	-0.023	-0.0442	16	UAAAUGAAAGGCGGGUACCUCAG	||||||	UUGAUAUGUUGGAUGAUGGAGU	ssc-let-7a	221
ENSSSCT00000004545	ssc	ssc-let-7a	1a	158	164	0.0038	-0.019	-0.021	-0.1352	50	CCACAGAGCUAAUAAUACCUCAG	||||||	UUGAUAUGUUGGAUGAUGGAGU	ssc-let-7a	222
ENSSSCT00000006971	ssc	ssc-let-7a	1a	66	72	0.0249	0.024	-0.027	-0.0771	27	CCCAGGCUCCCCAUUUACCUCAG	||||||	UUGAUAUGUUGGAUGAUGGAGU	ssc-let-7a	223
ENSSSCT00000005908	ssc	ssc-let-7a	m8	419	425	0.005	0.022	0.001	-0.133	49	UCUUCUAGACCGUUUCUACCUCC	|||||||	UUGAUAUGUUGGAUGAUGGAGU	ssc-let-7a	224
ENSSSCT00000004317	ssc	ssc-let-7a	m8	97	103	0.005	0.093	-0.028	-0.091	31	GAGAUGCACUCUGGCCUACCUCC	|||||||	UUGAUAUGUUGGAUGAUGGAGU	ssc-let-7a	225
ENSSSCT00000004725	ssc	ssc-let-7a	1a	30	36	-0.0173	-0.065	-0.03	-0.2113	73	UAGAGACUUGACAAU----UACCUCAU	|||| ||||||	UUGAUAUGUUGGAUGAUGGAGU	ssc-let-7a	226
ENSSSCT00000005894	ssc	ssc-let-7a	1a	934	940	-0.0384	-0.023	0.035	-0.1254	46	CCCUUCACAAUUUGAUACCUCAA	|||| ||||||	UUGAUAUGUUGGAUGAUGGAGU	ssc-let-7a	227
ENSSSCT00000004493	ssc	ssc-let-7a	m8	2102	2108	0.0205	0.001	0.079	-0.0605	22	GACACCCUGCUGACUCUACCUCU	|||||||	UUGAUAUGUUGGAUGAUGGAGU	ssc-let-7a	228
ENSSSCT00000004493	ssc	ssc-let-7a	m8	3150	3156	0.0205	-0.142	-0.016	-0.2985	88	AAUGUAAGCUAUUAACUACCUCU	|||||||	UUGAUAUGUUGGAUGAUGGAGU	ssc-let-7a	229
ENSSSCT00000005680	ssc	ssc-let-7a	1a	107	113	-0.00675	-0.006	-0.024	-0.13575	51	AACCUGUACUCACAUUACCUCAU	||||||	UUGAUAUGUUGGAUGAUGGAGU	ssc-let-7a	230
ENSSSCT00000007380	ssc	ssc-let-7a	1a	1378	1384	0.0249	0.016	0.067	0.0089	4	GCAAUCCGUUUGGAUUACCUCAU	||||||	UUGAUAUGUUGGAUGAUGGAGU	ssc-let-7a	231
ENSSSCT00000004068	ssc	ssc-let-7a	1a	148	154	0.0038	0.022	-0.021	-0.0942	34	GCCUUCACUGAAAUAUACCUCAG	||||||	UUGAUAUGUUGGAUGAUGGAGU	ssc-let-7a	232
ENSSSCT00000005158	ssc	ssc-let-7a	m8	306	312	-0.026	-0.14	-0.009	-0.336	92	AAUGUAUUUAACCAUCUACCUCU	|||| |||||||	UUGAUAUGUUGGAUGAUGGAGU	ssc-let-7a	233
ENSSSCT00000005158	ssc	ssc-let-7a	1a	623	629	0.0038	-0.078	0.013	-0.1602	58	CCUCUUCAUAUAACUUACCUCAU	||||||	UUGAUAUGUUGGAUGAUGGAGU	ssc-let-7a	234
ENSSSCT00000005921	ssc	ssc-let-7a	1a	139	145	-0.00675	-0.021	-0.022	-0.14875	55	CAACCAAAGAAAACAUACCUCAG	||||||	UUGAUAUGUUGGAUGAUGGAGU	ssc-let-7a	235
ENSSSCT00000004492	ssc	ssc-let-7a	1a	629	635	-0.0173	0.002	0.013	-0.1013	38	CCCUCACAGCAGUAGUACCUCAG	||| ||||||	UUGAUAUGUUGGAUG-AUGGAGU	ssc-let-7a	236
ENSSSCT00000004920	ssc	ssc-let-7a	m8	2082	2088	0.005	0.006	0.017	-0.133	49	ACUGUGAUGAAUGAGCUACCUCC	|||||||	UUGAUAUGUUGGAUGAUGGAGU	ssc-let-7a	237
ENSSSCT00000005429	ssc	ssc-let-7a	m8	3469	3475	0.0205	-0.001	0.08	-0.0615	22	CCAGGAGGUCCUGCACUACCUCU	|||||||	UUGAUAUGUUGGAUGAUGGAGU	ssc-let-7a	238
ENSSSCT00000006969	ssc	ssc-let-7a	1a	3061	3067	0.0249	0.096	0.068	0.0899	0	GCUUCUGGGUGGUGUUACCUCAG	||||||	UUGAUAUGUUGGAUGAUGGAGU	ssc-let-7a	239
ENSSSCT00000005806	ssc	ssc-let-7a	m8	1094	1100	0.005	-0.115	0.062	-0.209	72	UGCUGCUUUAAAUUUCUACCUCU	|||||||	UUGAUAUGUUGGAUGAUGGAGU	ssc-let-7a	240
ENSSSCT00000006738	ssc	ssc-let-7a	m8	27	33	0.005	-0.05	-0.035	-0.241	79	ACUCGGGACUGUUAUCUACCUCU	|||||||	UUGAUAUGUUGGAUGAUGGAGU	ssc-let-7a	241
ENSSSCT00000006882	ssc	ssc-let-7a	1a	142	148	0.0038	0.005	-0.022	-0.1122	41	UAUAAGCUGGUUCCGUACCUCAA	||||||	UUGAUAUGUUGGAUGAUGGAGU	ssc-let-7a	242
ENSSSCT00000005107	ssc	ssc-let-7a	8mer	495	501	0.00075	-0.117	0.015	-0.41125	96	GUACACAUGUGUUAUCUACCUCA	|||||||	UUGAUAUGUUGGAUGAUGGAGU	ssc-let-7a	243
ENSSSCT00000005441	ssc	ssc-let-7a	8mer	834	840	-0.00745	0.005	0.073	-0.23945	79	UCCCUAACAACACGACUACCUCA	||||| |||||||	UUGAUAUGUUGGAU-GAUGGAGU	ssc-let-7a	244
ENSSSCT00000004084	ssc	ssc-let-7a	8mer	3152	3158	-0.00335	-0.145	0.064	-0.39435	95	UAUAUACGAUAUAAACUACCUCA	||||| |||||||	UUGAUAUGUUGGAU--GAUGGAGU	ssc-let-7a	245
ENSSSCT00000006438	ssc	ssc-let-7a	m8	58	64	0.036	0.148	-0.032	-0.009	8	CUCCGGGGGCCGUUGCUACCUCC	|||||||	UUGAUAUGUUGGAUGAUGGAGU	ssc-let-7a	246
ENSSSCT00000012688	ssc	ssc-let-7a	8mer	346	352	0.00075	0.033	-0.011	-0.28725	86	CCGCAGCCGGAAACACUACCUCA	|||||||	UUGAUAUGUUGGAUGAUGGAGU	ssc-let-7a	247
ENSSSCT00000008042	ssc	ssc-let-7a	m8	1577	1583	0.005	-0.084	0.1	-0.14	52	CUACUUGUCCUAAAACUACCUCU	|||||||	UUGAUAUGUUGGAUGAUGGAGU	ssc-let-7a	248
ENSSSCT00000009052	ssc	ssc-let-7a	1a	62	68	0.0249	0.062	-0.028	-0.0401	14	GUCUGAGGCUGCCAUUACCUCAG	||||||	UUGAUAUGUUGGAUGAUGGAGU	ssc-let-7a	249
ENSSSCT00000013296	ssc	ssc-let-7a	1a	1055	1061	0.0038	-0.018	0.009	-0.1042	39	AUUUGCUAUCACUAGUACCUCAG	||||||	UUGAUAUGUUGGAUGAUGGAGU	ssc-let-7a	250
ENSSSCT00000012476	ssc	ssc-let-7a	m8	651	657	0.0205	0.02	-0.01	-0.1305	48	CCCUGCCUGGCCACUCUACCUCC	|||||||	UUGAUAUGUUGGAUGAUGGAGU	ssc-let-7a	251
ENSSSCT00000010190	ssc	ssc-let-7a	8mer	2897	2903	0.0069	0.016	-0.047	-0.3341	92	AAAUGGGAGUGAUACCUACCUCA	|||||||	UUGAUAUGUUGGAUGAUGGAGU	ssc-let-7a	252
ENSSSCT00000011967	ssc	ssc-let-7a	8mer	159	165	-0.00335	-0.06	-0.043	-0.41635	97	AAAUACAGAGACAAUCUACCUCA	||||| |||||||	UUGAUAUGUUGGAU---GAUGGAGU	ssc-let-7a	253
ENSSSCT00000011151	ssc	ssc-let-7a	1a	75	81	-0.00675	-0.032	-0.027	-0.16475	60	UUCCACGAAACUAUAUACCUCAG	||||||	UUGAUAUGUUGGAUGAUGGAGU	ssc-let-7a	254
ENSSSCT00000010962	ssc	ssc-let-7a	m8	1936	1942	0.036	0.11	0.028	0.013	3	GCCUCUGCCCCCCACCUACCUCU	|||||||	UUGAUAUGUUGGAUGAUGGAGU	ssc-let-7a	255
ENSSSCT00000011325	ssc	ssc-let-7a	8mer	1534	1540	0.0028	-0.014	0.133	-0.1882	67	AGAUGGUAAUAGAACCUACCUCA	|||||||	UUGAUAUGUUGGAUGAUGGAGU	ssc-let-7a	256
ENSSSCT00000011546	ssc	ssc-let-7a	8mer	3416	3422	-0.0013	-0.001	0.004	-0.3083	89	GAUAAUAAUACUGAC--CUACCUCA	|||| |||||||	UUGAUAUGUUGGAUGAUGGAGU	ssc-let-7a	257
ENSSSCT00000010097	ssc	ssc-let-7a	1a	978	984	0.0038	-0.077	-0.029	-0.2012	70	UACCCUUUGAAAUGUUACCUCAA	||||||	UUGAUAUGUUGGAUGAUGGAGU	ssc-let-7a	258
ENSSSCT00000012907	ssc	ssc-let-7a	8mer	1286	1292	-0.0054	-0.031	0.014	-0.3324	91	AACACACAAAAAAAGCUACCUCA	|||| |||||||	UUGAUAUGUUGGAU--GAUGGAGU	ssc-let-7a	259
ENSSSCT00000012907	ssc	ssc-let-7a	1a	1303	1309	0.01435	0.003	0.002	-0.07965	28	ACCUCAGGUGUUUUUUACCUCAG	||||||	UUGAUAUGUUGGAUGAUGGAGU	ssc-let-7a	260
ENSSSCT00000012992	ssc	ssc-let-7a	m8	437	443	-0.026	-0.071	-0.002	-0.26	82	CCUGUGACUGAACAA----CUACCUCU	|||| |||||||	UUGAUAUGUUGGAUGAUGGAGU	ssc-let-7a	261
ENSSSCT00000010993	ssc	ssc-let-7a	m8	1698	1704	-0.0105	0.026	-0.025	-0.1705	61	GCUUAUAGCAUCUACCUACCUCC	|||||||	UUGAUAUGUUGGAUGAUGGAGU	ssc-let-7a	262
ENSSSCT00000014297	ssc	ssc-let-7a	8mer	201	207	0.0028	0.147	-0.036	-0.1962	69	UGGGGGUCCGCAUCCCUACCUCA	|||||||	UUGAUAUGUUGGAUGAUGGAGU	ssc-let-7a	263
ENSSSCT00000013804	ssc	ssc-let-7a	1a	1167	1173	0.0038	-0.074	-0.028	-0.1972	69	CGUGUUUAAUGGUUUUACCUCAA	||||||	UUGAUAUGUUGGAUGAUGGAGU	ssc-let-7a	264
ENSSSCT00000013804	ssc	ssc-let-7a	m8	466	472	0.0515	-0.103	0.005	-0.2075	72	UGAUUUCUGUUUGAUCUACCUCU	|||||||	UUGAUAUGUUGGAUGAUGGAGU	ssc-let-7a	265
ENSSSCT00000008216	ssc	ssc-let-7a	8mer	1138	1144	0.0028	0.119	-0.043	-0.2312	77	GGUGUUCCUUCAGACCUACCUCA	|||||||	UUGAUAUGUUGGAUGAUGGAGU	ssc-let-7a	266
ENSSSCT00000007660	ssc	ssc-let-7a	m8	669	675	-0.0105	-0.005	0.005	-0.1715	62	UUUUUUAUAAUUAGCCUACCUCC	|||||||	UUGAUAUGUUGGAUGAUGGAGU	ssc-let-7a	267
ENSSSCT00000011352	ssc	ssc-let-7a	m8	186	192	0.036	0.118	-0.02	-0.027	11	AUCAGCCUGGGGCUCCUACCUCC	|||||||	UUGAUAUGUUGGAUGAUGGAGU	ssc-let-7a	268
ENSSSCT00000012547	ssc	ssc-let-7a	1a	1618	1624	0.0038	-0.098	-0.03	-0.2232	75	GGUAAGAAAGGUAUAUACCUCAU	||||||	UUGAUAUGUUGGAUGAUGGAGU	ssc-let-7a	269
ENSSSCT00000010463	ssc	ssc-let-7a	1a	89	95	-0.00675	0.02	-0.026	-0.11175	41	UUGUUCUUACCUUAUUACCUCAG	||||||	UUGAUAUGUUGGAUGAUGGAGU	ssc-let-7a	270
ENSSSCT00000009429	ssc	ssc-let-7a	1a	508	514	-0.00675	-0.06	-0.003	-0.16875	61	ACCUAAGUACUGUAAUACCUCAA	||||||	UUGAUAUGUUGGAUGAUGGAGU	ssc-let-7a	271
ENSSSCT00000009429	ssc	ssc-let-7a	1a	872	878	0.0038	-0.085	-0.029	-0.2092	72	UAUAGCACUUUGAAAUACCUCAU	||||||	UUGAUAUGUUGGAUGAUGGAGU	ssc-let-7a	272
ENSSSCT00000012008	ssc	ssc-let-7a	8mer	169	175	0.00075	-0.066	-0.041	-0.41625	96	CUUUAGAUGCUACAUCUACCUCA	|||||||	UUGAUAUGUUGGAUGAUGGAGU	ssc-let-7a	273
ENSSSCT00000011876	ssc	ssc-let-7a	m8	1973	1979	0.005	0.039	0.1	-0.017	9	GAGAUCAGUCAGCCUCUACCUCC	|||||||	UUGAUAUGUUGGAUGAUGGAGU	ssc-let-7a	274
ENSSSCT00000012953	ssc	ssc-let-7a	1a	123	129	0.0038	-0.051	-0.023	-0.1692	61	UUGGACCACUGUUGUUACCUCAA	||||||	UUGAUAUGUUGGAUGAUGGAGU	ssc-let-7a	275
ENSSSCT00000010726	ssc	ssc-let-7a	m8	939	945	0.005	-0.052	-0.036	-0.244	80	GGUCAAUAAAGUAUACUACCUCU	|||||||	UUGAUAUGUUGGAUGAUGGAGU	ssc-let-7a	276
ENSSSCT00000008633	ssc	ssc-let-7a	8mer	867	873	0.0069	-0.04	-0.047	-0.3901	95	CAGAAUCGUGUGGAUCUACCUCA	|||||||	UUGAUAUGUUGGAUGAUGGAGU	ssc-let-7a	277
ENSSSCT00000011289	ssc	ssc-let-7a	1a	670	676	0.0249	0.036	0.016	-0.0221	10	UGUGAUUUUUGUCUUUACCUCAC	||||||	UUGAUAUGUUGGAUGAUGGAGU	ssc-let-7a	278
ENSSSCT00000013427	ssc	ssc-let-7a	8mer	1700	1706	0.00485	-0.032	0.046	-0.29115	87	AGAGGAGCCUUACUUCUACCUCA	|||||||	UUGAUAUGUUGGAUGAUGGAGU	ssc-let-7a	279
ENSSSCT00000010556	ssc	ssc-let-7a	m8	338	344	0.005	0.018	-0.006	-0.144	53	CAGUUGGGGUCACAUCUACCUCC	|||||||	UUGAUAUGUUGGAUGAUGGAGU	ssc-let-7a	280
ENSSSCT00000011753	ssc	ssc-let-7a	1a	249	255	0.01435	-0.015	-0.014	-0.11365	41	UUGCGAAGUAUGUGGUACCUCAA	||||||	UUGAUAUGUUGGAUGAUGGAGU	ssc-let-7a	281
ENSSSCT00000010541	ssc	ssc-let-7a	1a	25	31	0.0038	-0.001	-0.03	-0.1262	46	AGCCUGGCCCAGUCUUACCUCAU	||||||	UUGAUAUGUUGGAUGAUGGAGU	ssc-let-7a	282
ENSSSCT00000008913	ssc	ssc-let-7a	8mer	683	689	0.0069	-0.017	-0.034	-0.3541	93	UGUCAUCUGUUUCUGCUACCUCA	|||||||	UUGAUAUGUUGGAUGAUGGAGU	ssc-let-7a	283
ENSSSCT00000011602	ssc	ssc-let-7a	m8	3094	3100	-0.026	-0.033	0.023	-0.197	69	AAACCAGAACCAGAGCUACCUCU	|||| |||||||	UUGAUAUGUUGGAU--GAUGGAGU	ssc-let-7a	284
ENSSSCT00000008979	ssc	ssc-let-7a	1a	244	250	0.01435	-0.015	-0.032	-0.13165	49	AUAAAGUUAUAUCCUUACCUCAN	||||||	UUGAUAUGUUGGAUGAUGGAGU	ssc-let-7a	285
ENSSSCT00000010065	ssc	ssc-let-7a	m8	1657	1663	-0.0415	-0.017	0.1	-0.1195	44	AAUAGCAACCCCAAACUACCUCC	||||| |||||||	UUGAUAUGUUGGAU---GAUGGAGU	ssc-let-7a	286
ENSSSCT00000010816	ssc	ssc-let-7a	8mer	488	494	0.0069	0.099	0.014	-0.1901	67	UGAGGGAUCUCGUGCCUACCUCA	|||||||	UUGAUAUGUUGGAUGAUGGAGU	ssc-let-7a	287
ENSSSCT00000010903	ssc	ssc-let-7a	m8	394	400	0.036	0.08	-0.001	-0.046	17	AAGAGGUCUGUGGGGCUACCUCU	|||||||	UUGAUAUGUUGGAUGAUGGAGU	ssc-let-7a	288
ENSSSCT00000011417	ssc	ssc-let-7a	1a	234	240	0.01435	0.019	-0.015	-0.08065	28	UGCUCUAGUAGCUUUUACCUCAC	||||||	UUGAUAUGUUGGAUGAUGGAGU	ssc-let-7a	289
ENSSSCT00000013837	ssc	ssc-let-7a	m8	1608	1614	-0.026	0.048	0.1	-0.039	14	AGCCACUUGACCUAACUACCUCC	||||| |||||||	UUGAUAUGUUGGAU-GAUGGAGU	ssc-let-7a	290
ENSSSCT00000010990	ssc	ssc-let-7a	m8	2812	2818	0.0205	0.144	0.1	0.1035	0	AAACCGAGCUGCUGCCUACCUCG	|||||||	UUGAUAUGUUGGAUGAUGGAGU	ssc-let-7a	291
ENSSSCT00000010990	ssc	ssc-let-7a	1a	3180	3186	0.0038	-0.09	0.055	-0.1302	48	CUCUUAGUUUAAAUGUACCUCAU	||||||	UUGAUAUGUUGGAUGAUGGAGU	ssc-let-7a	292
ENSSSCT00000009096	ssc	ssc-let-7a	m8	419	425	-0.0415	0.056	0.001	-0.1455	54	CGCCCUUAACCUUCCCUACCUCU	||||| |||||||	UUGAUAUGUUGGAU--GAUGGAGU	ssc-let-7a	293
ENSSSCT00000011283	ssc	ssc-let-7a	8mer	104	110	0.00485	0.079	-0.052	-0.27815	85	UGGCCCCUCCCCCUUCUACCUCA	|||||||	UUGAUAUGUUGGAUGAUGGAGU	ssc-let-7a	294
ENSSSCT00000012040	ssc	ssc-let-7a	m8	1333	1339	-0.0105	0.06	0.084	-0.0275	11	AGAGCUCCCCCACCUCUACCUCC	|||||||	UUGAUAUGUUGGAUGAUGGAGU	ssc-let-7a	295
ENSSSCT00000012040	ssc	ssc-let-7a	m8	1807	1813	-0.026	0.084	0.073	-0.03	12	GUGUCUUCCCCAAGC--CUACCUCU	||| |||||||	UUGAUAUGUUGGAUGAUGGAGU	ssc-let-7a	296
ENSSSCT00000010954	ssc	ssc-let-7a	m8	114	120	0.005	0.092	-0.027	-0.091	31	AGCUGGGCAGCCCCUCUACCUCC	|||||||	UUGAUAUGUUGGAUGAUGGAGU	ssc-let-7a	297
ENSSSCT00000012153	ssc	ssc-let-7a	1a	826	832	-0.0384	-0.031	-0.002	-0.1704	61	GUAAACCACAAAAAA-UACCUCAG	|||| ||||||	UUGAUAUGUUGGAUGAUGGAGU	ssc-let-7a	298
ENSSSCT00000012991	ssc	ssc-let-7a	m8	437	443	-0.026	-0.071	-0.002	-0.26	82	CCUGUGACUGAACAA----CUACCUCU	|||| |||||||	UUGAUAUGUUGGAUGAUGGAGU	ssc-let-7a	299
ENSSSCT00000010768	ssc	ssc-let-7a	1a	1673	1679	0.01435	-0.041	0.076	-0.04965	19	ACUUAUGUUUGAGGUUACCUCAA	||||||	UUGAUAUGUUGGAUGAUGGAGU	ssc-let-7a	300
ENSSSCT00000012072	ssc	ssc-let-7a	8mer	2838	2844	0.0028	-0.023	0.027	-0.3032	88	AGAGUGUGUCCAGAACUACCUCA	|||||||	UUGAUAUGUUGGAUGAUGGAGU	ssc-let-7a	301
ENSSSCT00000011777	ssc	ssc-let-7a	1a	187	193	0.01435	0.075	-0.019	-0.02865	11	CCGGAAAGCCUCUCAUACCUCAC	||||||	UUGAUAUGUUGGAUGAUGGAGU	ssc-let-7a	302
ENSSSCT00000012546	ssc	ssc-let-7a	m8	456	462	-0.026	-0.051	0.004	-0.234	78	AAAUAACAUUAGGGUCUACCUCU	||| |||||||	UUGAUAUGUUGGAU--GAUGGAGU	ssc-let-7a	303
ENSSSCT00000012546	ssc	ssc-let-7a	8mer	462	468	0.00075	-0.073	0.009	-0.37325	94	CAUUAGGGUCUACCUCUACCUCA	|||||||	UUGAUAUGUUGGAUGAUGGAGU	ssc-let-7a	304
ENSSSCT00000007931	ssc	ssc-let-7a	8mer	692	698	0.0028	-0.022	0.049	-0.2802	85	ACGGUCACCUGUAUUCUACCUCA	|||||||	UUGAUAUGUUGGAUGAUGGAGU	ssc-let-7a	305
ENSSSCT00000009003	ssc	ssc-let-7a	1a	101	107	0.01435	-0.027	-0.025	-0.13665	51	CUUUGAGAUUCAUGUUACCUCAU	||||||	UUGAUAUGUUGGAUGAUGGAGU	ssc-let-7a	306
ENSSSCT00000011068	ssc	ssc-let-7a	1a	483	489	0.01435	0.086	-0.011	-0.00965	8	UUUGGCCGGGCCUCAUACCUCAU	||||||	UUGAUAUGUUGGAUGAUGGAGU	ssc-let-7a	307
ENSSSCT00000012863	ssc	ssc-let-7a	1a	1458	1464	0.0038	0.038	0.073	0.0158	3	UCCAUAAUGUUCGCGUACCUCAG	||||||	UUGAUAUGUUGGAUGAUGGAGU	ssc-let-7a	308
ENSSSCT00000012863	ssc	ssc-let-7a	1a	2991	2997	-0.0384	-0.047	-0.002	-0.1864	66	AAAGACAAAAUGUUUUACCUCAC	|||| ||||||	UUGAUAUGUUGGAUG--AUGGAGU	ssc-let-7a	309
ENSSSCT00000010886	ssc	ssc-let-7a	m8	1213	1219	0.005	0.088	0.073	0.005	5	GAUGUUCUCAGUUACCUACCUCC	|||||||	UUGAUAUGUUGGAUGAUGGAGU	ssc-let-7a	310
ENSSSCT00000010329	ssc	ssc-let-7a	1a	1942	1948	-0.0173	-0.045	0.031	-0.1303	48	GACUUUCACAUCCAU-UACCUCAU	||| ||||||	UUGAUAUGUUGGAUGAUGGAGU	ssc-let-7a	311
ENSSSCT00000010822	ssc	ssc-let-7a	1a	62	68	0.01435	0.007	-0.028	-0.10565	39	CUCAUGGUUGUCCUGUACCUCAU	||||||	UUGAUAUGUUGGAUGAUGGAGU	ssc-let-7a	312
ENSSSCT00000008390	ssc	ssc-let-7a	1a	262	268	0.0038	0.073	-0.023	-0.0452	17	GAGGGGCAGGCGCUUUACCUCAG	||||||	UUGAUAUGUUGGAUGAUGGAGU	ssc-let-7a	313
ENSSSCT00000013820	ssc	ssc-let-7a	8mer	1688	1694	0.0028	0.131	0.13	-0.0462	17	CCUCCCCCCUACUCCCUACCUCA	|||||||	UUGAUAUGUUGGAUGAUGGAGU	ssc-let-7a	314
ENSSSCT00000013820	ssc	ssc-let-7a	1a	2502	2508	0.01435	-0.127	-0.007	-0.21865	74	GAACCAUUUUGAAUUUACCUCAU	||||||	UUGAUAUGUUGGAUGAUGGAGU	ssc-let-7a	315
ENSSSCT00000013245	ssc	ssc-let-7a	1a	399	405	0.0249	0.036	-0.003	-0.0411	15	UUUUGCGCGCGUCUUUACCUCAC	||||||	UUGAUAUGUUGGAUGAUGGAGU	ssc-let-7a	316
ENSSSCT00000011176	ssc	ssc-let-7a	1a	2411	2417	0.01435	-0.057	-0.012	-0.15365	57	CUGAAAAGUUUUCUGUACCUCAU	||||||	UUGAUAUGUUGGAUGAUGGAGU	ssc-let-7a	317
ENSSSCT00000010370	ssc	ssc-let-7a	8mer	2711	2717	0.0028	-0.035	0.15	-0.1922	68	CUGGGCACCCCCCAUCUACCUCA	|||||||	UUGAUAUGUUGGAUGAUGGAGU	ssc-let-7a	318
ENSSSCT00000008751	ssc	ssc-let-7a	m8	45	51	0.005	-0.01	-0.033	-0.199	69	UCCACUCCGGACCAACUACCUCU	|||||||	UUGAUAUGUUGGAUGAUGGAGU	ssc-let-7a	319
ENSSSCT00000007729	ssc	ssc-let-7a	1a	483	489	-0.02785	0	0.003	-0.12385	45	UUUCUACAUCUGAGUUACCUCAU	|||| ||||||	UUGAUAUGUUGGAUG-AUGGAGU	ssc-let-7a	320
ENSSSCT00000012818	ssc	ssc-let-7a	1a	1087	1093	0.0038	-0.043	-0.004	-0.1422	53	UUUGAACCACUUUCGUACCUCAU	||||||	UUGAUAUGUUGGAUGAUGGAGU	ssc-let-7a	321
ENSSSCT00000012887	ssc	ssc-let-7a	1a	9	15	too_close	too_close	too_close	too_close	NA	NNNNNNNNAGCCAGGAUACCUCAC	||||||	UUGAUAUGUUGGAUGAUGGAGU	ssc-let-7a	322
ENSSSCT00000010107	ssc	ssc-let-7a	m8	2562	2568	0.036	0.117	0.053	0.045	1	CCUCCCCUGCUAUGGCUACCUCC	|||||||	UUGAUAUGUUGGAUGAUGGAGU	ssc-let-7a	323
ENSSSCT00000012259	ssc	ssc-let-7a	8mer	2048	2054	0.0028	0.004	0.087	-0.2162	74	ACACUUCCAGUGACUCUACCUCA	|||||||	UUGAUAUGUUGGAUGAUGGAGU	ssc-let-7a	324
ENSSSCT00000010868	ssc	ssc-let-7a	1a	1629	1635	0.01435	0.016	0.045	-0.02365	11	CUUUCUAGCCUUUGUUACCUCAC	||||||	UUGAUAUGUUGGAUGAUGGAGU	ssc-let-7a	325
ENSSSCT00000007882	ssc	ssc-let-7a	1a	2507	2513	0.01435	-0.062	0.04	-0.10665	40	UGUGUUGUUGUAAAUUACCUCAU	||||||	UUGAUAUGUUGGAUGAUGGAGU	ssc-let-7a	326
ENSSSCT00000008604	ssc	ssc-let-7a	8mer	807	813	0.0028	0.02	0.009	-0.2782	85	GCAGAGAAAGCAGUGCUACCUCA	|||||||	UUGAUAUGUUGGAUGAUGGAGU	ssc-let-7a	327
ENSSSCT00000014365	ssc	ssc-let-7a	1a	1716	1722	0.0038	-0.058	0.076	-0.0772	27	UAAGUUGAAUUUAUAUACCUCAU	||||||	UUGAUAUGUUGGAUGAUGGAGU	ssc-let-7a	328
ENSSSCT00000014365	ssc	ssc-let-7a	8mer	2662	2668	0.0028	0.14	0.076	-0.0912	32	GAUGCCCAGCAGGGGCUACCUCA	|||||||	UUGAUAUGUUGGAUGAUGGAGU	ssc-let-7a	329
ENSSSCT00000011522	ssc	ssc-let-7a	1a	42	48	-0.0173	0.052	-0.029	-0.0933	33	UGCCCACACACCAGAUACCUCAG	||| ||||||	UUGAUAUGUUGGAUG-AUGGAGU	ssc-let-7a	330
ENSSSCT00000010588	ssc	ssc-let-7a	m8	747	753	0.0205	-0.158	0.017	-0.2815	85	CUUUUUCUUUUUAAUCUACCUCU	|||||||	UUGAUAUGUUGGAUGAUGGAGU	ssc-let-7a	331
ENSSSCT00000010661	ssc	ssc-let-7a	m8	1181	1187	0.005	-0.038	0.07	-0.124	45	AAGUGGGCCUGACAGCUACCUCU	|||||||	UUGAUAUGUUGGAUGAUGGAGU	ssc-let-7a	332
ENSSSCT00000010661	ssc	ssc-let-7a	1a	3239	3245	-0.0384	0.009	0.065	-0.0634	23	CUAUACUCACAAGGUUACCUCAG	|||||| ||||||	UUGAUAUGUUGGAUG--AUGGAGU	ssc-let-7a	333
ENSSSCT00000010638	ssc	ssc-let-7a	1a	707	713	0.0038	-0.053	-0.028	-0.1762	63	UCUUUUAAUGGUUGAUACCUCAA	||||||	UUGAUAUGUUGGAUGAUGGAGU	ssc-let-7a	334
ENSSSCT00000010982	ssc	ssc-let-7a	m8	134	140	-0.0105	0.015	-0.026	-0.1825	64	GAACAAGCCAUUCUACUACCUCC	|||||||	UUGAUAUGUUGGAUGAUGGAGU	ssc-let-7a	335
ENSSSCT00000009288	ssc	ssc-let-7a	8mer	368	374	0.00485	-0.053	-0.007	-0.36515	94	CUUUUCCCUCCUCUUCUACCUCA	|||||||	UUGAUAUGUUGGAUGAUGGAGU	ssc-let-7a	336
ENSSSCT00000008443	ssc	ssc-let-7a	8mer	3064	3070	0.0028	-0.02	-0.005	-0.3322	91	UCAGGUGCCCCUCAACUACCUCA	|||||||	UUGAUAUGUUGGAUGAUGGAGU	ssc-let-7a	337
ENSSSCT00000010798	ssc	ssc-let-7a	1a	1903	1909	0.0038	-0.021	0.046	-0.0702	25	UCUUUUGCUGCCUAGUACCUCAC	||||||	UUGAUAUGUUGGAUGAUGGAGU	ssc-let-7a	338
ENSSSCT00000009981	ssc	ssc-let-7a	1a	188	194	-0.00675	-0.038	-0.019	-0.16275	59	CAUUUUGGUUACAGAUACCUCAA	||||||	UUGAUAUGUUGGAUGAUGGAGU	ssc-let-7a	339
ENSSSCT00000009981	ssc	ssc-let-7a	m8	2229	2235	-0.026	0.018	0.04	-0.129	47	UACAACUGAUUUGUGCUACCUCU	|||||| |||||||	UUGAUAUGUUGGAU------GAUGGAGU	ssc-let-7a	340
ENSSSCT00000008484	ssc	ssc-let-7a	m8	9	15	too_close	too_close	too_close	too_close	NA	NNNNNNNNAGCAAGAA-CUACCUCU	||| |||||||	UUGAUAUGUUGGAUGAUGGAGU	ssc-let-7a	341
ENSSSCT00000014205	ssc	ssc-let-7a	m8	826	832	0.005	0.059	0.003	-0.094	34	ACUCGACGAAAAAGCCUACCUCC	|||||||	UUGAUAUGUUGGAUGAUGGAGU	ssc-let-7a	342
ENSSSCT00000011032	ssc	ssc-let-7a	1a	560	566	-0.0173	0.097	-0.02	-0.0393	14	CUGGAGGCCCCAACA---UACCUCAG	|||| ||||||	UUGAUAUGUUGGAUGAUGGAGU	ssc-let-7a	343
ENSSSCT00000012536	ssc	ssc-let-7a	1a	343	349	0.0038	0.046	-0.007	-0.0562	20	CCACACCUGUGUCAUUACCUCAG	||||||	UUGAUAUGUUGGAUGAUGGAGU	ssc-let-7a	344
ENSSSCT00000010829	ssc	ssc-let-7a	8mer	800	806	0.0069	0.183	-0.033	-0.1531	56	GUCCGUGCCCUGUGCCUACCUCA	|||||||	UUGAUAUGUUGGAUGAUGGAGU	ssc-let-7a	345
ENSSSCT00000009152	ssc	ssc-let-7a	1a	1620	1626	0.0249	-0.058	0.03	-0.1021	38	AUUUUUUGUCUUUUUUACCUCAG	||||||	UUGAUAUGUUGGAUGAUGGAGU	ssc-let-7a	346
ENSSSCT00000013188	ssc	ssc-let-7a	1a	194	200	-0.02785	-0.046	-0.018	-0.19085	68	UUGUAUUUACAUUUU--UACCUCAG	|||| ||||||	UUGAUAUGUUGGAUGAUGGAGU	ssc-let-7a	347
ENSSSCT00000013429	ssc	ssc-let-7a	m8	8	14	too_close	too_close	too_close	too_close	NA	NNNNNNNNNCUUCUUCCUACCUCC	|||||||	UUGAUAUGUUGGAUGAUGGAGU	ssc-let-7a	348
ENSSSCT00000013306	ssc	ssc-let-7a	m8	1079	1085	0.0205	0.002	0.061	-0.0775	27	CAUCUUUCCUCUAAGCUACCUCU	|||||||	UUGAUAUGUUGGAUGAUGGAGU	ssc-let-7a	349
ENSSSCT00000010860	ssc	ssc-let-7a	m8	427	433	0.005	-0.059	0.002	-0.213	73	AUAGUUAAAUCUUUCCUACCUCU	|||||||	UUGAUAUGUUGGAUGAUGGAGU	ssc-let-7a	350
ENSSSCT00000010245	ssc	ssc-let-7a	1a	2204	2210	0.0038	-0.124	-0.027	-0.2462	80	UAAAUAUUAUAUUUAUACCUCAU	||||||	UUGAUAUGUUGGAUGAUGGAGU	ssc-let-7a	351
ENSSSCT00000010245	ssc	ssc-let-7a	1a	2222	2228	0.0038	-0.117	-0.028	-0.2402	79	CUCAUGUAUAUUUUUUACCUCAA	||||||	UUGAUAUGUUGGAUGAUGGAGU	ssc-let-7a	352
ENSSSCT00000012468	ssc	ssc-let-7a	m8	1467	1473	-0.0105	0.008	0.096	-0.0675	24	UGGCACAGAGGCUUGCUACCUCU	|||||||	UUGAUAUGUUGGAUGAUGGAGU	ssc-let-7a	353
ENSSSCT00000011433	ssc	ssc-let-7a	8mer	503	509	0.0028	-0.109	0.016	-0.4002	95	GAGUUUAAUAAGGUUCUACCUCA	|||||||	UUGAUAUGUUGGAUGAUGGAGU	ssc-let-7a	354
ENSSSCT00000012424	ssc	ssc-let-7a	m8	139	145	0.036	0.056	-0.024	-0.093	33	CCACCUGCCGGAUAGCUACCUCC	|||||||	UUGAUAUGUUGGAUGAUGGAGU	ssc-let-7a	355
ENSSSCT00000012424	ssc	ssc-let-7a	m8	177	183	-0.0105	-0.061	-0.021	-0.2535	81	CUAGAAUCUAACUGUCUACCUCU	|||||||	UUGAUAUGUUGGAUGAUGGAGU	ssc-let-7a	356
ENSSSCT00000010760	ssc	ssc-let-7a	1a	267	273	-0.02785	-0.006	-0.013	-0.14585	54	GGCCUUUAACCUCUGUACCUCAG	||||| ||||||	UUGAUAUGUUGGAUG-AUGGAGU	ssc-let-7a	357
ENSSSCT00000009289	ssc	ssc-let-7a	1a	1247	1253	0.0038	-0.046	0.005	-0.1362	51	AGCUCUAAGGUAUUGUACCUCAA	||||||	UUGAUAUGUUGGAUGAUGGAGU	ssc-let-7a	358
ENSSSCT00000009797	ssc	ssc-let-7a	m8	938	944	0.0515	-0.106	0.048	-0.1675	61	UAGUUUUGAGUAGUUCUACCUCU	|||||||	UUGAUAUGUUGGAUGAUGGAGU	ssc-let-7a	359
ENSSSCT00000009245	ssc	ssc-let-7a	m8	2088	2094	0.005	0.038	-0.034	-0.152	56	UAAAGUAUUCUGACCCUACCUCU	|||||||	UUGAUAUGUUGGAUGAUGGAGU	ssc-let-7a	360
ENSSSCT00000012155	ssc	ssc-let-7a	m8	2203	2209	0.005	-0.055	0.042	-0.169	61	CUUGUGCACUGGACUCUACCUCU	|||||||	UUGAUAUGUUGGAUGAUGGAGU	ssc-let-7a	361
ENSSSCT00000010777	ssc	ssc-let-7a	1a	569	575	-0.0173	-0.127	0.009	-0.2343	78	GAUUUUAAACAUUUU--UACCUCAA	||| ||||||	UUGAUAUGUUGGAUGAUGGAGU	ssc-let-7a	362
ENSSSCT00000012648	ssc	ssc-let-7a	m8	423	429	-0.0415	0.116	-0.029	-0.1155	42	CUUGCAUUACACGGC-CUACCUCC	|||| |||||||	UUGAUAUGUUGGAUGAUGGAGU	ssc-let-7a	363
ENSSSCT00000009925	ssc	ssc-let-7a	m8	1961	1967	-0.026	0.027	0.1	-0.06	22	UAAAGAACACUAGUGCUACCUCU	||| |||||||	UUGAUAUGUUGGAU-GAUGGAGU	ssc-let-7a	364
ENSSSCT00000009925	ssc	ssc-let-7a	m8	3447	3453	0.005	-0.016	-0.006	-0.178	63	GCCUAUUUAAUACCACUACCUCC	|||||||	UUGAUAUGUUGGAUGAUGGAGU	ssc-let-7a	365
ENSSSCT00000012589	ssc	ssc-let-7a	m8	883	889	0.0205	-0.065	0.043	-0.1625	59	CCUGUGUGUAUGCGUCUACCUCU	|||||||	UUGAUAUGUUGGAUGAUGGAGU	ssc-let-7a	366
ENSSSCT00000009671	ssc	ssc-let-7a	m8	664	670	0.0205	0.082	-0.001	-0.0595	22	GCCUGCAGGAGGCUCCUACCUCC	|||||||	UUGAUAUGUUGGAUGAUGGAGU	ssc-let-7a	367
ENSSSCT00000013878	ssc	ssc-let-7a	m8	557	563	-0.0415	-0.079	-0.002	-0.2835	86	GAGUCAGUAAACAAU---CUACCUCC	|||| |||||||	UUGAUAUGUUGGAUGAUGGAGU	ssc-let-7a	368
ENSSSCT00000010770	ssc	ssc-let-7a	8mer	1873	1879	0.00485	0.006	-0.045	-0.34415	92	CCUUUAAAGUUAGGCCUACCUCA	|||||||	UUGAUAUGUUGGAUGAUGGAGU	ssc-let-7a	369
ENSSSCT00000011569	ssc	ssc-let-7a	1a	677	683	0.0038	-0.067	0.017	-0.1452	54	GAAGCAUGAAUUAUGUACCUCAU	||||||	UUGAUAUGUUGGAUGAUGGAGU	ssc-let-7a	370
ENSSSCT00000010295	ssc	ssc-let-7a	m8	132	138	0.005	0.026	-0.025	-0.155	57	GGAUCCUCAUAGCUCCUACCUCU	|||||||	UUGAUAUGUUGGAUGAUGGAGU	ssc-let-7a	371
ENSSSCT00000010295	ssc	ssc-let-7a	m8	203	209	0.005	0.057	-0.019	-0.118	44	GUCACCACCUUACUGCUACCUCU	|||||||	UUGAUAUGUUGGAUGAUGGAGU	ssc-let-7a	372
ENSSSCT00000012090	ssc	ssc-let-7a	1a	1058	1064	0.0038	-0.064	0.044	-0.1152	42	CUUUUUUUUCUACUAUACCUCAA	||||||	UUGAUAUGUUGGAUGAUGGAGU	ssc-let-7a	373
ENSSSCT00000013522	ssc	ssc-let-7a	m8	574	580	0.036	-0.082	0.015	-0.192	68	AAGUUUUUCUUUUUUCUACCUCC	|||||||	UUGAUAUGUUGGAUGAUGGAGU	ssc-let-7a	374
ENSSSCT00000011167	ssc	ssc-let-7a	1a	1640	1646	0.01435	-0.011	-0.024	-0.11965	44	ACUGUGGCGUUUUGGUACCUCAA	||||||	UUGAUAUGUUGGAUGAUGGAGU	ssc-let-7a	375
ENSSSCT00000012535	ssc	ssc-let-7a	m8	606	612	0.036	-0.119	0.018	-0.226	75	GAGUUCCUUUGUUUACUACCUCU	|||||||||	UUGAUAUGUUGGAUGAUGGAGU	ssc-let-7a	376
ENSSSCT00000013728	ssc	ssc-let-7a	1a	981	987	-0.0173	-0.04	0.039	-0.1173	43	GAUGAUACUACUACUUACCUCAU	|||| ||||||	UUGAUAUGUUGGAUGAUGGAGU	ssc-let-7a	377
ENSSSCT00000013038	ssc	ssc-let-7a	1a	1456	1462	0.0038	-0.087	-0.023	-0.2052	71	UUGUGCUUCAUAAAAUACCUCAA	||||||	UUGAUAUGUUGGAUGAUGGAGU	ssc-let-7a	378
ENSSSCT00000008466	ssc	ssc-let-7a	1a	1105	1111	0.0249	-0.13	-0.025	-0.2291	76	GUGUUGCUUAUAUUUUACCUCAA	||||||	UUGAUAUGUUGGAUGAUGGAGU	ssc-let-7a	379
ENSSSCT00000012068	ssc	ssc-let-7a	1a	1468	1474	-0.0173	-0.078	0.017	-0.1773	63	ACUGGCACACUCUUAUACCUCAU	||| ||||||	UUGAUAUGUUGGAUGAUGGAGU	ssc-let-7a	380
ENSSSCT00000009390	ssc	ssc-let-7a	m8	1718	1724	0.005	0.05	0.02	-0.086	30	GACAUUGUGCACCAGCUACCUCU	|||||||	UUGAUAUGUUGGAUGAUGGAGU	ssc-let-7a	381
ENSSSCT00000008945	ssc	ssc-let-7a	m8	306	312	0.0205	0.033	-0.009	-0.1165	43	UAAGUCCUAGGCUGGCUACCUCG	|||||||	UUGAUAUGUUGGAUGAUGGAGU	ssc-let-7a	382
ENSSSCT00000012598	ssc	ssc-let-7a	8mer	1104	1110	0.0028	-0.138	0.12	-0.3252	91	AUUAUGAGGCUAAAACUACCUCA	|||||||	UUGAUAUGUUGGAUGAUGGAGU	ssc-let-7a	383
ENSSSCT00000012598	ssc	ssc-let-7a	8mer	3168	3174	-0.00335	-0.104	-0.053	-0.47035	98	UCAGUGUACAUUGAUCUACCUCA	|||| |||||||	UUGAUAUGUUGGAUGAUGGAGU	ssc-let-7a	384
ENSSSCT00000007971	ssc	ssc-let-7a	m8	2075	2081	0.0205	-0.051	0.032	-0.1595	58	UGUAAAUUUCCUUCUCUACCUCU	|||||||	UUGAUAUGUUGGAUGAUGGAGU	ssc-let-7a	385
ENSSSCT00000014245	ssc	ssc-let-7a	m8	249	255	0.005	0.087	-0.032	-0.101	37	CUACACCGGAGCCAGCUACCUCU	|||||||	UUGAUAUGUUGGAUGAUGGAGU	ssc-let-7a	386
ENSSSCT00000011291	ssc	ssc-let-7a	1a	1727	1733	-0.0173	-0.047	-0.013	-0.1763	63	CCUUUUCACAGUUCA-UACCUCAA	||| ||||||	UUGAUAUGUUGGAUGAUGGAGU	ssc-let-7a	387
ENSSSCT00000012548	ssc	ssc-let-7a	1a	1556	1562	0.0038	0.018	0.076	-0.0012	6	GAGUCUCUUGAAGCAUACCUCAG	||||||	UUGAUAUGUUGGAUGAUGGAGU	ssc-let-7a	388
ENSSSCT00000010951	ssc	ssc-let-7a	m8	2276	2282	0.005	-0.111	0.059	-0.208	72	AAACAGUAAUUAAAACUACCUCU	|||||||	UUGAUAUGUUGGAUGAUGGAGU	ssc-let-7a	389
ENSSSCT00000012851	ssc	ssc-let-7a	1a	1995	2001	0.0249	-0.009	0.001	-0.0821	30	AAAAGAGUUUAUGAGUACCUCAG	||||||	UUGAUAUGUUGGAUGAUGGAGU	ssc-let-7a	390
ENSSSCT00000012347	ssc	ssc-let-7a	m8	2820	2826	-0.026	0.058	-0.032	-0.161	58	UUCCAGAACCUCAGCCUACCUCU	||||| |||||||	UUGAUAUGUUGGAU---GAUGGAGU	ssc-let-7a	391
ENSSSCT00000010806	ssc	ssc-let-7a	m8	3730	3736	-0.057	0.015	-0.017	-0.22	74	CGACAACCUCAGCAACUACCUCG	||||||| |||||||	UUGAUAUGUUGGAU-----GAUGGAGU	ssc-let-7a	392
ENSSSCT00000011491	ssc	ssc-let-7a	1a	1907	1913	0.0249	-0.023	0.026	-0.0711	26	GAUUUUGGUAGUUCUUACCUCAA	||||||	UUGAUAUGUUGGAUGAUGGAGU	ssc-let-7a	393
ENSSSCT00000011491	ssc	ssc-let-7a	8mer	2018	2024	0.00485	-0.193	0.05	-0.44815	98	UUUUCAGUAUUUUAACUACCUCA	|||||||	UUGAUAUGUUGGAUGAUGGAGU	ssc-let-7a	394
ENSSSCT00000011580	ssc	ssc-let-7a	8mer	271	277	0.0028	0.074	-0.024	-0.2572	82	GAGUUGGGAAAGCGUCUACCUCA	|||||||	UUGAUAUGUUGGAUGAUGGAGU	ssc-let-7a	395
ENSSSCT00000008237	ssc	ssc-let-7a	1a	32	38	-0.0173	0.116	-0.03	-0.0303	12	CGGCCGCACAGGCCU-UACCUCAC	||| ||||||	UUGAUAUGUUGGAUGAUGGAGU	ssc-let-7a	396
ENSSSCT00000012962	ssc	ssc-let-7a	1a	35	41	0.0038	0.132	-0.03	0.0068	5	GGCUCUGUCCUAGGAUACCUCAG	||||||	UUGAUAUGUUGGAUGAUGGAGU	ssc-let-7a	397
ENSSSCT00000008229	ssc	ssc-let-7a	m8	4109	4115	0.036	-0.059	0.1	-0.084	30	ACGGCGGGAGGCCAUCUACCUCU	|||||||	UUGAUAUGUUGGAUGAUGGAGU	ssc-let-7a	398
ENSSSCT00000009829	ssc	ssc-let-7a	1a	823	829	-0.0173	0.038	0.013	-0.0653	24	GUAGCUGCAAGCUUGUACCUCAG	||| ||||||	UUGAUAUGUUGGAUGAUGGAGU	ssc-let-7a	399
ENSSSCT00000010407	ssc	ssc-let-7a	m8	35	41	0.005	-0.024	-0.034	-0.214	73	AGGAAGAAAAUUAUCCUACCUCG	|||||||	UUGAUAUGUUGGAUGAUGGAGU	ssc-let-7a	400
ENSSSCT00000013769	ssc	ssc-let-7a	1a	489	495	0.0038	-0.008	-0.009	-0.1122	41	ACUUUCUCAGGACCAUACCUCAA	||||||	UUGAUAUGUUGGAUGAUGGAGU	ssc-let-7a	401
ENSSSCT00000011872	ssc	ssc-let-7a	1a	55	61	0.0038	-0.036	-0.031	-0.1622	59	UCCUUUUGUAAUAUAUACCUCAC	||||||	UUGAUAUGUUGGAUGAUGGAGU	ssc-let-7a	402
ENSSSCT00000011666	ssc	ssc-let-7a	1a	1992	1998	-0.0173	0.02	-0.007	-0.1033	39	CUAGUCUCACAUAAA--UACCUCAC	||| ||||||	UUGAUAUGUUGGAUGAUGGAGU	ssc-let-7a	403
ENSSSCT00000010867	ssc	ssc-let-7a	1a	1629	1635	0.01435	0.016	0.045	-0.02365	11	CUUUCUAGCCUUUGUUACCUCAC	||||||	UUGAUAUGUUGGAUGAUGGAGU	ssc-let-7a	404
ENSSSCT00000009832	ssc	ssc-let-7a	m8	37	43	0.0205	-0.027	-0.034	-0.2015	70	UGGGCCGGAGAGAAUCUACCUCU	|||||||	UUGAUAUGUUGGAUGAUGGAGU	ssc-let-7a	405
ENSSSCT00000009016	ssc	ssc-let-7a	m8	2646	2652	0.036	0.148	-0.008	0.015	3	GAGCUGCUGCCGGCCCUACCUCC	|||||||	UUGAUAUGUUGGAUGAUGGAGU	ssc-let-7a	406
ENSSSCT00000014145	ssc	ssc-let-7a	8mer	248	254	0.0028	0.035	-0.028	-0.3002	88	GGGAGGUGAGAAUACCUACCUCA	|||||||	UUGAUAUGUUGGAUGAUGGAGU	ssc-let-7a	407
ENSSSCT00000013832	ssc	ssc-let-7a	m8	1025	1031	0.005	0.12	-0.025	-0.061	22	GCGGAGUCCCUUACCCUACCUCC	|||||||	UUGAUAUGUUGGAUGAUGGAGU	ssc-let-7a	408
ENSSSCT00000009835	ssc	ssc-let-7a	1a	2513	2519	0.01435	0.036	0.006	-0.04265	16	AAACCAGAGAGAGGGUACCUCAC	||||||	UUGAUAUGUUGGAUGAUGGAGU	ssc-let-7a	409
ENSSSCT00000010780	ssc	ssc-let-7a	1a	581	587	-0.0384	-0.062	-0.027	-0.2264	75	GGGAACAAGAAAAUAUACCUCAG	|||| ||||||	UUGAUAUGUUGGAUG--AUGGAGU	ssc-let-7a	410
ENSSSCT00000008636	ssc	ssc-let-7a	8mer	1100	1106	-0.0013	-0.075	0.119	-0.2673	83	UGAGUCAUACGUUUU-CUACCUCA	|||| |||||||	UUGAUAUGUUGGAUGAUGGAGU	ssc-let-7a	411
ENSSSCT00000010548	ssc	ssc-let-7a	8mer	524	530	0.0028	0.039	0.02	-0.2482	80	AAAUGAGGACGAUACCUACCUCA	|||||||	UUGAUAUGUUGGAUGAUGGAGU	ssc-let-7a	412
ENSSSCT00000011458	ssc	ssc-let-7a	m8	2281	2287	0.005	0.059	0.1	0.003	5	UGGCCAAUCCUCAGCCUACCUCU	|||||||	UUGAUAUGUUGGAUGAUGGAGU	ssc-let-7a	413
ENSSSCT00000011290	ssc	ssc-let-7a	1a	670	676	0.0249	0.036	0.016	-0.0221	10	UGUGAUUUUUGUCUUUACCUCAC	||||||	UUGAUAUGUUGGAUGAUGGAGU	ssc-let-7a	414
ENSSSCT00000012857	ssc	ssc-let-7a	1a	3667	3673	-0.0173	-0.058	0.013	-0.1613	58	UUUCUUCAAUAUAGAUACCUCAC	||| ||||||	UUGAUAUGUUGGAUG-AUGGAGU	ssc-let-7a	415
ENSSSCT00000012857	ssc	ssc-let-7a	8mer	4042	4048	0.00075	-0.073	-0.028	-0.41025	96	ACACAAAACUGUCCUCUACCUCA	|||||||	UUGAUAUGUUGGAUGAUGGAGU	ssc-let-7a	416
ENSSSCT00000012857	ssc	ssc-let-7a	1a	4167	4173	0.0249	-0.07	-0.023	-0.1671	60	UGUGCUCUUAGCUUAUACCUCAA	||||||	UUGAUAUGUUGGAUGAUGGAGU	ssc-let-7a	417
ENSSSCT00000013482	ssc	ssc-let-7a	m8	1648	1654	0.005	0.134	0.042	0.02	3	AGGCAAAAAGCCUGGCUACCUCC	|||||||	UUGAUAUGUUGGAUGAUGGAGU	ssc-let-7a	418
ENSSSCT00000009391	ssc	ssc-let-7a	m8	1535	1541	0.005	0.05	0.02	-0.086	30	GACAUUGUGCACCAGCUACCUCU	|||||||	UUGAUAUGUUGGAUGAUGGAGU	ssc-let-7a	419
ENSSSCT00000011316	ssc	ssc-let-7a	1a	529	535	0.01435	0.005	0.006	-0.07365	26	ACGGAGCUAGUGACUUACCUCAU	||||||	UUGAUAUGUUGGAUGAUGGAGU	ssc-let-7a	420
ENSSSCT00000013786	ssc	ssc-let-7a	m8	1356	1362	-0.026	0.004	0.039	-0.144	53	UUCCAGCCAAUUUUGCUACCUCC	||| |||||||	UUGAUAUGUUGGAU-GAUGGAGU	ssc-let-7a	421
ENSSSCT00000014268	ssc	ssc-let-7a	1a	2686	2692	0.01435	-0.043	0.076	-0.05165	19	ACAUCUUUAGAGUCAUACCUCAU	||||||	UUGAUAUGUUGGAUGAUGGAGU	ssc-let-7a	422
ENSSSCT00000008959	ssc	ssc-let-7a	1a	1722	1728	0.0038	-0.001	0.076	-0.0202	10	CAUGCACUUUGCAAAUACCUCAC	||||||	UUGAUAUGUUGGAUGAUGGAGU	ssc-let-7a	423
ENSSSCT00000011445	ssc	ssc-let-7a	8mer	795	801	0.00075	0.138	0.067	-0.10425	39	GAUGAAGAACGAGGGCUACCUCA	|||||||	UUGAUAUGUUGGAUGAUGGAGU	ssc-let-7a	424
ENSSSCT00000012056	ssc	ssc-let-7a	m8	1042	1048	0.005	-0.093	0.036	-0.213	73	GUUUGUUAAAUGUGUCUACCUCC	|||||||	UUGAUAUGUUGGAUGAUGGAGU	ssc-let-7a	425
ENSSSCT00000010300	ssc	ssc-let-7a	1a	701	707	0.0038	0.011	0.018	-0.0662	24	CUGAUAGAGAUGUCAUACCUCAG	||||||	UUGAUAUGUUGGAUGAUGGAGU	ssc-let-7a	426
ENSSSCT00000010973	ssc	ssc-let-7a	m8	1204	1210	0.0205	0.031	-0.021	-0.1305	48	GUUUCCAGUGUCUACCUACCUCU	|||||||	UUGAUAUGUUGGAUGAUGGAGU	ssc-let-7a	427
ENSSSCT00000011156	ssc	ssc-let-7a	1a	160	166	-0.0173	-0.113	-0.026	-0.2553	81	AUACAUUAACUUAUUUACCUCAU	||||| ||||||	UUGAUAUGUUGGAUG----AUGGAGU	ssc-let-7a	428
ENSSSCT00000012486	ssc	ssc-let-7a	m8	480	486	0.0205	0.029	0.007	-0.1045	39	CAUUUCAGCCGUUUGCUACCUCG	|||||||	UUGAUAUGUUGGAUGAUGGAGU	ssc-let-7a	429
ENSSSCT00000011871	ssc	ssc-let-7a	1a	2022	2028	-0.0173	-0.019	0.076	-0.0593	21	GUGGCAACUUCUCUUUACCUCAG	|||| ||||||	UUGAUAUGUUGGAUG---AUGGAGU	ssc-let-7a	430
ENSSSCT00000013005	ssc	ssc-let-7a	8mer	210	216	0.0028	-0.062	-0.034	-0.4032	96	UGCCUAUCUUUGUUACUACCUCA	|||||||	UUGAUAUGUUGGAUGAUGGAGU	ssc-let-7a	431
ENSSSCT00000009570	ssc	ssc-let-7a	1a	380	386	0.0038	-0.105	-0.005	-0.2052	71	CACCAUAAAUAAAAAUACCUCAU	||||||	UUGAUAUGUUGGAUGAUGGAGU	ssc-let-7a	432
ENSSSCT00000010914	ssc	ssc-let-7a	m8	3492	3498	-0.026	0.066	-0.031	-0.152	56	UGCCUGGAACCAGCCCUACCUCU	|||| |||||||	UUGAUAUGUUGGAU--GAUGGAGU	ssc-let-7a	433
ENSSSCT00000010914	ssc	ssc-let-7a	1a	741	747	0.0038	0.084	0.021	0.0098	4	AAUGUGCGAUACGCUUACCUCAC	||||||	UUGAUAUGUUGGAUGAUGGAGU	ssc-let-7a	434
ENSSSCT00000011643	ssc	ssc-let-7a	1a	4	10	too_close	too_close	too_close	too_close	NA	NNNNNNNNNNNNNUGUUACCUCAG	||||||	UUGAUAUGUUGGAUGAUGGAGU	ssc-let-7a	435
ENSSSCT00000011237	ssc	ssc-let-7a	m8	1393	1399	0.036	-0.001	0.068	-0.058	21	CUUGAUCCCUGGUAUCUACCUCC	|||||||	UUGAUAUGUUGGAUGAUGGAGU	ssc-let-7a	436
ENSSSCT00000007920	ssc	ssc-let-7a	1a	471	477	0.0038	-0.002	-0.002	-0.0992	36	AUUCCCCUCAGAUGUUACCUCAA	||||||	UUGAUAUGUUGGAUGAUGGAGU	ssc-let-7a	437
ENSSSCT00000012285	ssc	ssc-let-7a	1a	2486	2492	-0.00675	-0.045	0.011	-0.13975	52	UGCUGUGUACUUAUUUACCUCAA	||||||	UUGAUAUGUUGGAUGAUGGAGU	ssc-let-7a	438
ENSSSCT00000010066	ssc	ssc-let-7a	m8	1501	1507	-0.026	-0.052	-0.03	-0.269	84	CUGCAGACAGUAUUACUACCUCC	||| |||||||	UUGAUAUGUUGGAU-GAUGGAGU	ssc-let-7a	439
ENSSSCT00000010066	ssc	ssc-let-7a	m8	322	328	0.005	-0.162	-0.008	-0.326	91	UUUUUGUAAUUAUUUCUACCUCC	|||||||	UUGAUAUGUUGGAUGAUGGAGU	ssc-let-7a	440
ENSSSCT00000008458	ssc	ssc-let-7a	m8	418	424	0.005	0.156	0.001	0.001	5	GCCGGCAUUCCCACCCUACCUCC	|||||||	UUGAUAUGUUGGAUGAUGGAGU	ssc-let-7a	441
ENSSSCT00000010139	ssc	ssc-let-7a	1a	1551	1557	0.01435	-0.058	0.06	-0.08265	30	UUGAAAUGGCCAUUUUACCUCAU	||||||	UUGAUAUGUUGGAUGAUGGAGU	ssc-let-7a	442
ENSSSCT00000011738	ssc	ssc-let-7a	8mer	2493	2499	0.0028	-0.126	0.032	-0.4012	95	UCCCAGGAGAAUUAUCUACCUCA	|||||||	UUGAUAUGUUGGAUGAUGGAGU	ssc-let-7a	443
ENSSSCT00000012277	ssc	ssc-let-7a	1a	1424	1430	0.0038	0.016	0.07	-0.0092	8	CCACGCAGUUGAAUGUACCUCAC	||||||	UUGAUAUGUUGGAUGAUGGAGU	ssc-let-7a	444
ENSSSCT00000012277	ssc	ssc-let-7a	1a	791	797	0.0038	-0.004	0.025	-0.0742	26	AAUUCCACGUAGUGUUACCUCAU	||||||	UUGAUAUGUUGGAUGAUGGAGU	ssc-let-7a	445
ENSSSCT00000012633	ssc	ssc-let-7a	m8	2210	2216	0.005	0.055	0.028	-0.073	26	GGAGGAAAUUAGAACCUACCUCC	|||||||	UUGAUAUGUUGGAUGAUGGAGU	ssc-let-7a	446
ENSSSCT00000009718	ssc	ssc-let-7a	m8	218	224	0.0205	-0.005	-0.019	-0.1645	60	UUAUUAAGUGAUGACCUACCUCC	|||||||	UUGAUAUGUUGGAUGAUGGAGU	ssc-let-7a	447
ENSSSCT00000010429	ssc	ssc-let-7a	1a	1281	1287	0.0038	-0.004	0.022	-0.0772	27	AAAAGGGAAUAAAAAUACCUCAC	||||||	UUGAUAUGUUGGAUGAUGGAGU	ssc-let-7a	448
ENSSSCT00000012457	ssc	ssc-let-7a	8mer	561	567	0.00075	0.076	-0.034	-0.26725	83	ACCUUCCUACCCUACCUACCUCA	|||||||	UUGAUAUGUUGGAUGAUGGAGU	ssc-let-7a	449
ENSSSCT00000012438	ssc	ssc-let-7a	m8	79	85	0.005	0.093	-0.03	-0.093	33	UCCCCUUCCACUGGGCUACCUCC	|||||||	UUGAUAUGUUGGAUGAUGGAGU	ssc-let-7a	450
ENSSSCT00000014085	ssc	ssc-let-7a	m8	431	437	0.005	-0.025	0.002	-0.179	63	AGGAAGGAAGACUGUCUACCUCU	|||||||	UUGAUAUGUUGGAUGAUGGAGU	ssc-let-7a	451
ENSSSCT00000008589	ssc	ssc-let-7a	1a	2426	2432	0.0038	-0.015	0.076	-0.0342	13	ACUGGGGGAAAGUGUUACCUCAA	||||||	UUGAUAUGUUGGAUGAUGGAGU	ssc-let-7a	452
ENSSSCT00000008589	ssc	ssc-let-7a	m8	965	971	-0.026	-0.068	0.051	-0.204	70	AUAUGCACACUUUUACUACCUCG	||| |||||||	UUGAUAUGUUGGAU-GAUGGAGU	ssc-let-7a	453
ENSSSCT00000012549	ssc	ssc-let-7a	1a	1556	1562	0.0038	0.018	0.076	-0.0012	6	GAGUCUCUUGAAGCAUACCUCAG	||||||	UUGAUAUGUUGGAUGAUGGAGU	ssc-let-7a	454
ENSSSCT00000012784	ssc	ssc-let-7a	1a	217	223	-0.02785	-0.11	-0.016	-0.25285	81	GUUUUACAUCAAUUAUACCUCAA	|||| ||||||	UUGAUAUGUUGGAUG-AUGGAGU	ssc-let-7a	455
ENSSSCT00000007588	ssc	ssc-let-7a	1a	1226	1232	-0.00675	-0.094	0.056	-0.14375	53	AUAACACUAAAGCUGUACCUCAA	||||||	UUGAUAUGUUGGAUGAUGGAGU	ssc-let-7a	456
ENSSSCT00000007588	ssc	ssc-let-7a	1a	1472	1478	0.01435	0.061	0.074	0.05035	1	GUGGUAGAGUCGUCAUACCUCAG	||||||	UUGAUAUGUUGGAUGAUGGAGU	ssc-let-7a	457
ENSSSCT00000007588	ssc	ssc-let-7a	m8	3185	3191	0.005	-0.119	0.036	-0.239	79	AAUCUUGCAUAAUUUCUACCUCU	|||||||	UUGAUAUGUUGGAUGAUGGAGU	ssc-let-7a	458
ENSSSCT00000014338	ssc	ssc-let-7a	m8	47	53	0.036	-0.056	-0.033	-0.214	73	GUUAAGAGAGGGAGUCUACCUCU	|||||||	UUGAUAUGUUGGAUGAUGGAGU	ssc-let-7a	459
ENSSSCT00000008551	ssc	ssc-let-7a	m8	59	65	0.036	0.057	-0.032	-0.1	37	GGCCCAUGUUCUCUCCUACCUCU	|||||||	UUGAUAUGUUGGAUGAUGGAGU	ssc-let-7a	460
ENSSSCT00000009507	ssc	ssc-let-7a	m8	441	447	0.036	0.127	-0.016	-0.014	9	GCUCCUGUGGGCGUGCUACCUCG	|||||||	UUGAUAUGUUGGAUGAUGGAGU	ssc-let-7a	461
ENSSSCT00000010279	ssc	ssc-let-7a	8mer	279	285	0.0028	0.023	-0.022	-0.3062	89	GGGCAUAACGGGAACCUACCUCA	|||||||	UUGAUAUGUUGGAUGAUGGAGU	ssc-let-7a	462
ENSSSCT00000007760	ssc	ssc-let-7a	1a	205	211	0.0038	-0.021	-0.017	-0.1332	50	UCCUUAUGCACUUAAUACCUCAC	||||||	UUGAUAUGUUGGAUGAUGGAGU	ssc-let-7a	463
ENSSSCT00000013273	ssc	ssc-let-7a	m8	109	115	0.005	-0.113	-0.027	-0.296	88	AUUUAGUAAGUUAUGCUACCUCU	|||||||	UUGAUAUGUUGGAUGAUGGAGU	ssc-let-7a	464
ENSSSCT00000011567	ssc	ssc-let-7a	m8	583	589	0.005	0.058	0.016	-0.082	29	UUAUUAAAAGUCCAGCUACCUCC	|||||||	UUGAUAUGUUGGAUGAUGGAGU	ssc-let-7a	465
ENSSSCT00000010795	ssc	ssc-let-7a	1a	747	753	-0.0173	-0.018	0.022	-0.1123	41	CAGGCACAUUUGCUGUACCUCAA	||| ||||||	UUGAUAUGUUGGAUG-AUGGAGU	ssc-let-7a	466
ENSSSCT00000009048	ssc	ssc-let-7a	8mer	1627	1633	0.0028	0.017	0.188	-0.1022	38	UGGGGAUAAUAAUACCUACCUCA	|||||||	UUGAUAUGUUGGAUGAUGGAGU	ssc-let-7a	467
ENSSSCT00000013956	ssc	ssc-let-7a	m8	870	876	-0.0105	0.014	-0.037	-0.1945	68	CAAUACGUGUGUGUGCUACCUCU	|||||||	UUGAUAUGUUGGAUGAUGGAGU	ssc-let-7a	468
ENSSSCT00000014396	ssc	ssc-let-7a	m8	632	638	-0.0105	0.052	-0.032	-0.1515	55	AGUUCACUUACCUUCCUACCUCC	|||||||	UUGAUAUGUUGGAUGAUGGAGU	ssc-let-7a	469
ENSSSCT00000011058	ssc	ssc-let-7a	1a	1118	1124	-0.00675	0.125	0.014	0.03325	2	UUGGGGCACCUGCCAUACCUCAG	||||||	UUGAUAUGUUGGAUGAUGGAGU	ssc-let-7a	470
ENSSSCT00000008186	ssc	ssc-let-7a	8mer	1085	1091	0.0028	-0.194	0.035	-0.4662	98	AAAGCUUUAAUUUAUCUACCUCA	|||||||	UUGAUAUGUUGGAUGAUGGAGU	ssc-let-7a	471
ENSSSCT00000008944	ssc	ssc-let-7a	1a	1	7	too_close	too_close	too_close	too_close	NA	NNNNNNNNNNNNNNNNUACCUCAU	||||||	UUGAUAUGUUGGAUGAUGGAGU	ssc-let-7a	472
ENSSSCT00000008039	ssc	ssc-let-7a	1a	375	381	0.0038	-0.062	-0.005	-0.1622	59	UUGAAGAUAGUUUUAUACCUCAC	||||||	UUGAUAUGUUGGAUGAUGGAGU	ssc-let-7a	473
ENSSSCT00000010810	ssc	ssc-let-7a	m8	1248	1254	-0.0415	0.068	0.076	-0.0585	21	ACACUGGAACCUGCCCUACCUCU	||||| |||||||	UUGAUAUGUUGGAU--GAUGGAGU	ssc-let-7a	474
ENSSSCT00000011206	ssc	ssc-let-7a	8mer	2200	2206	0.0028	-0.043	-0.052	-0.4022	96	CUGGCUUUAAGAAGGCUACCUCA	|||||||	UUGAUAUGUUGGAUGAUGGAGU	ssc-let-7a	475
ENSSSCT00000017203	ssc	ssc-let-7a	m8	125	131	0.005	-0.025	-0.026	-0.207	71	CAUGGAGCAUGGGAUCUACCUCC	|||||||	UUGAUAUGUUGGAUGAUGGAGU	ssc-let-7a	476
ENSSSCT00000018424	ssc	ssc-let-7a	8mer	2142	2148	-0.0013	-0.085	-0.018	-0.4143	96	UUAUUCCAAUUUCUACUACCUCA	||| |||||||	UUGAUAUGUUGGAU--GAUGGAGU	ssc-let-7a	477
ENSSSCT00000018417	ssc	ssc-let-7a	m8	2919	2925	0.0205	0.053	0.061	-0.0265	11	AGUCUCUGCCUAUGCCUACCUCU	|||||||	UUGAUAUGUUGGAUGAUGGAGU	ssc-let-7a	478
ENSSSCT00000016473	ssc	ssc-let-7a	1a	235	241	0.0249	0.099	-0.024	0.0009	5	ACCAGUGGGGGAGGGUACCUCAG	||||||	UUGAUAUGUUGGAUGAUGGAGU	ssc-let-7a	479
ENSSSCT00000019441	ssc	ssc-let-7a	m8	480	486	0.036	0.05	0.002	-0.073	26	UUCUUCUGCCUUCUGCUACCUCC	|||||||	UUGAUAUGUUGGAUGAUGGAGU	ssc-let-7a	480
ENSSSCT00000023821	ssc	ssc-let-7a	1a	2063	2069	0.0038	-0.046	0.076	-0.0652	23	GAAAGUAGAAAUGAUUACCUCAU	||||||	UUGAUAUGUUGGAUGAUGGAGU	ssc-let-7a	481
ENSSSCT00000018811	ssc	ssc-let-7a	1a	1675	1681	0.0038	0.055	0.076	0.0358	2	UUGAACCUCAUCGGUUACCUCAC	||||||	UUGAUAUGUUGGAUGAUGGAGU	ssc-let-7a	482
ENSSSCT00000017072	ssc	ssc-let-7a	1a	3483	3489	0.0038	-0.005	0.037	-0.0632	23	UCCUAUCAGCUUAUUUACCUCAG	||||||	UUGAUAUGUUGGAUGAUGGAGU	ssc-let-7a	483
ENSSSCT00000015329	ssc	ssc-let-7a	1a	2787	2793	0.01435	0.015	0.066	-0.00365	7	UGGGAGAUGGCAGUAUACCUCAA	||||||	UUGAUAUGUUGGAUGAUGGAGU	ssc-let-7a	484
ENSSSCT00000018114	ssc	ssc-let-7a	m8	620	626	0.005	-0.071	-0.001	-0.228	76	UUUUUUUAAUUUGCUCUACCUCU	|||||||	UUGAUAUGUUGGAUGAUGGAGU	ssc-let-7a	485
ENSSSCT00000017010	ssc	ssc-let-7a	1a	258	264	-0.00675	0.015	-0.021	-0.11175	41	GUAGUUACGUCACAUUACCUCAC	||||||	UUGAUAUGUUGGAUGAUGGAGU	ssc-let-7a	486
ENSSSCT00000019266	ssc	ssc-let-7a	m8	94	100	0.005	0.082	-0.029	-0.103	39	CUGUCACCUCCACAGCUACCUCU	|||||||	UUGAUAUGUUGGAUGAUGGAGU	ssc-let-7a	487
ENSSSCT00000014642	ssc	ssc-let-7a	1a	430	436	-0.0384	-0.055	-0.001	-0.1934	68	CACUGAUACACACAU-UACCUCAU	||||| ||||||	UUGAUAUGUUGGAUGAUGGAGU	ssc-let-7a	488
ENSSSCT00000017594	ssc	ssc-let-7a	m8	754	760	0.036	0.041	-0.013	-0.097	35	UACCGUCUCUGCCACCUACCUCC	|||||||	UUGAUAUGUUGGAUGAUGGAGU	ssc-let-7a	489
ENSSSCT00000018281	ssc	ssc-let-7a	8mer	1536	1542	-0.0054	-0.008	0.033	-0.2904	87	UGUGAAGCAACCCCACUACCUCA	||||| |||||||	UUGAUAUGUUGGAU-GAUGGAGU	ssc-let-7a	490
ENSSSCT00000015559	ssc	ssc-let-7a	m8	164	170	0.005	-0.063	-0.022	-0.241	79	AUUUACUUUAUGCUACUACCUCU	|||||||	UUGAUAUGUUGGAUGAUGGAGU	ssc-let-7a	491
ENSSSCT00000017431	ssc	ssc-let-7a	1a	2369	2375	0.0249	-0.011	0.027	-0.0581	21	UCUCGCUGGAUUAGGUACCUCAU	||||||	UUGAUAUGUUGGAUGAUGGAGU	ssc-let-7a	492
ENSSSCT00000015677	ssc	ssc-let-7a	8mer	214	220	0.00485	0.133	-0.058	-0.23015	77	UAACCAUCGCCCUCCCUACCUCA	|||||||	UUGAUAUGUUGGAUGAUGGAGU	ssc-let-7a	493
ENSSSCT00000014558	ssc	ssc-let-7a	1a	1465	1471	-0.00675	-0.072	0.045	-0.13275	49	UUAAGUAUUUCAAUUUACCUCAG	||||||	UUGAUAUGUUGGAUGAUGGAGU	ssc-let-7a	494
ENSSSCT00000014558	ssc	ssc-let-7a	m8	1480	1486	0.005	-0.134	0.059	-0.231	77	UACCUCAGACUUUAUCUACCUCU	|||||||	UUGAUAUGUUGGAUGAUGGAGU	ssc-let-7a	495
ENSSSCT00000018501	ssc	ssc-let-7a	1a	443	449	-0.0173	-0.062	-0.015	-0.1933	68	CCUAGAAGAACCAUAUACCUCAA	|||| ||||||	UUGAUAUGUUGGAUGAUGGAGU	ssc-let-7a	496
ENSSSCT00000015030	ssc	ssc-let-7a	1a	338	344	0.0038	0.058	-0.008	-0.0452	17	CUGGAAUCAGGGUGAUACCUCAG	||||||	UUGAUAUGUUGGAUGAUGGAGU	ssc-let-7a	497
ENSSSCT00000019061	ssc	ssc-let-7a	m8	918	924	0.005	0.13	0.014	-0.012	9	CACCCCCCUCAGGUCCUACCUCC	|||||||	UUGAUAUGUUGGAUGAUGGAGU	ssc-let-7a	498
ENSSSCT00000018047	ssc	ssc-let-7a	m8	195	201	0.005	-0.005	-0.019	-0.18	64	UGAGUCUUCACUCCACUACCUCU	|||||||	UUGAUAUGUUGGAUGAUGGAGU	ssc-let-7a	499
ENSSSCT00000014849	ssc	ssc-let-7a	1a	400	406	-0.00675	0.088	-0.003	-0.02075	10	UGGCCAAGACUGACAUACCUCAC	||||||	UUGAUAUGUUGGAUGAUGGAGU	ssc-let-7a	500
ENSSSCT00000018382	ssc	ssc-let-7a	m8	2668	2674	0.0205	0.043	-0.03	-0.1275	47	AUUCCUUCCCUCCUCCUACCUCC	|||||||	UUGAUAUGUUGGAUGAUGGAGU	ssc-let-7a	501
ENSSSCT00000015037	ssc	ssc-let-7a	m8	31	37	0.005	0.093	-0.034	-0.097	35	GGACACUGACUCCAACUACCUCC	|||||||	UUGAUAUGUUGGAUGAUGGAGU	ssc-let-7a	502
ENSSSCT00000018901	ssc	ssc-let-7a	1a	849	855	0.01435	0.01	0.029	-0.04565	17	UUUGAAAUGUUUUCUUACCUCAU	||||||	UUGAUAUGUUGGAUGAUGGAGU	ssc-let-7a	503
ENSSSCT00000019242	ssc	ssc-let-7a	1a	1370	1376	0.0249	0.002	0.067	-0.0051	7	AAGGUCUUUUGCUGUUACCUCAG	||||||	UUGAUAUGUUGGAUGAUGGAGU	ssc-let-7a	504
ENSSSCT00000019242	ssc	ssc-let-7a	1a	2600	2606	0.0038	-0.083	0.076	-0.1022	38	AGAAAAUAAUAAAUGUACCUCAC	||||||	UUGAUAUGUUGGAUGAUGGAGU	ssc-let-7a	505
ENSSSCT00000019242	ssc	ssc-let-7a	1a	3188	3194	0.0249	0.053	0.075	0.0539	1	UGAAGCUCUUGGCCAUACCUCAC	||||||	UUGAUAUGUUGGAUGAUGGAGU	ssc-let-7a	506
ENSSSCT00000018446	ssc	ssc-let-7a	1a	1199	1205	-0.0173	-0.016	-0.031	-0.1633	59	UAAAUUUUCCAAAGA--UACCUCAC	||| ||||||	UUGAUAUGUUGGAUGAUGGAGU	ssc-let-7a	507
ENSSSCT00000017049	ssc	ssc-let-7a	1a	167	173	-0.00675	0.033	-0.02	-0.09275	33	AUUUAUUACCUCUGAUACCUCAG	||||||	UUGAUAUGUUGGAUGAUGGAGU	ssc-let-7a	508
ENSSSCT00000015323	ssc	ssc-let-7a	1a	415	421	0.0038	-0.131	-0.002	-0.2282	76	UGAAUAUUCUUUAUAUACCUCAA	||||||	UUGAUAUGUUGGAUGAUGGAGU	ssc-let-7a	509
ENSSSCT00000015261	ssc	ssc-let-7a	1a	376	382	0.0038	0.052	-0.005	-0.0482	18	GGGGUGCCCCAGCGGUACCUCAU	||||||	UUGAUAUGUUGGAUGAUGGAGU	ssc-let-7a	510
ENSSSCT00000015383	ssc	ssc-let-7a	1a	627	633	0.01435	-0.037	-0.013	-0.13465	50	CCUAGUAUCUUCAGAUACCUCAU	||||||	UUGAUAUGUUGGAUGAUGGAGU	ssc-let-7a	511
ENSSSCT00000018052	ssc	ssc-let-7a	1a	1216	1222	0.01435	0.03	0.046	-0.00865	8	UACCAGGGAUCCUCAUACCUCAG	||||||	UUGAUAUGUUGGAUGAUGGAGU	ssc-let-7a	512
ENSSSCT00000018131	ssc	ssc-let-7a	1a	816	822	0.01435	-0.075	-0.015	-0.17465	62	UUAGAGAUUGACUAAUACCUCAU	||||||	UUGAUAUGUUGGAUGAUGGAGU	ssc-let-7a	513
ENSSSCT00000018152	ssc	ssc-let-7a	m8	188	194	0.067	-0.011	-0.028	-0.133	49	UGAGUCCCUGUGUGUCUACCUCU	|||||||	UUGAUAUGUUGGAUGAUGGAGU	ssc-let-7a	514
ENSSSCT00000015591	ssc	ssc-let-7a	8mer	1221	1227	0.00485	-0.105	0.14	-0.27015	84	UUUCAGUAUGCUCUACUACCUCA	||||||||||	UUGAUAUGUUGGAUGAUGGAGU	ssc-let-7a	515
ENSSSCT00000014874	ssc	ssc-let-7a	8mer	53	59	0.0028	0.012	-0.061	-0.3562	93	CCAUGGCUGGAAUACCUACCUCA	|||||||	UUGAUAUGUUGGAUGAUGGAGU	ssc-let-7a	516
ENSSSCT00000018621	ssc	ssc-let-7a	1a	1253	1259	0.0249	-0.095	0.058	-0.1111	40	UUUUUUUUUUUUAAGUACCUCAC	||||||	UUGAUAUGUUGGAUGAUGGAGU	ssc-let-7a	517
ENSSSCT00000019014	ssc	ssc-let-7a	8mer	198	204	0.0028	0.107	-0.036	-0.2362	78	GAAGCCCGACCCUAGCUACCUCA	|||||||	UUGAUAUGUUGGAUGAUGGAGU	ssc-let-7a	518
ENSSSCT00000015218	ssc	ssc-let-7a	m8	741	747	0.036	-0.002	0.03	-0.097	35	UGCAUGGCUGUUGCUCUACCUCU	|||||||	UUGAUAUGUUGGAUGAUGGAGU	ssc-let-7a	519
ENSSSCT00000015539	ssc	ssc-let-7a	8mer	1153	1159	0.0028	-0.127	-0.044	-0.4782	99	GUACAGAUCUCCUAUCUACCUCA	|||||||	UUGAUAUGUUGGAUGAUGGAGU	ssc-let-7a	520
ENSSSCT00000016844	ssc	ssc-let-7a	1a	36	42	0.0249	0.009	-0.029	-0.0941	34	GCUGUGCCUCUGACUUACCUCAU	||||||	UUGAUAUGUUGGAUGAUGGAGU	ssc-let-7a	521
ENSSSCT00000017281	ssc	ssc-let-7a	m8	1805	1811	-0.026	-0.03	0.062	-0.155	57	AAUAAUACCUUCUGGCUACCUCU	|||| |||||||	UUGAUAUGUUGGAU-GAUGGAGU	ssc-let-7a	522
ENSSSCT00000019104	ssc	ssc-let-7a	m8	12	18	too_close	too_close	too_close	too_close	NA	NNNNNGAAGAGAGAGACUACCUCC	|||||||	UUGAUAUGUUGGAUGAUGGAGU	ssc-let-7a	523
ENSSSCT00000016630	ssc	ssc-let-7a	m8	470	476	0.005	0.082	0.006	-0.068	25	CUCAAGACCAGGAAGCUACCUCC	|||||||	UUGAUAUGUUGGAUGAUGGAGU	ssc-let-7a	524
ENSSSCT00000015055	ssc	ssc-let-7a	8mer	696	702	0.0028	-0.164	-0.025	-0.4962	99	CAUUGAGUGCAUUUUCUACCUCA	|||||||	UUGAUAUGUUGGAUGAUGGAGU	ssc-let-7a	525
ENSSSCT00000014493	ssc	ssc-let-7a	8mer	1445	1451	0.0028	0.164	0.178	0.0348	2	CUGUGCCCCCAGGAGCUACCUCA	|||||||	UUGAUAUGUUGGAUGAUGGAGU	ssc-let-7a	526
ENSSSCT00000018694	ssc	ssc-let-7a	m8	900	906	0.036	0.151	0.001	0.027	2	GCUGCGUCCGCGCCCCUACCUCC	|||||||	UUGAUAUGUUGGAUGAUGGAGU	ssc-let-7a	527
ENSSSCT00000015423	ssc	ssc-let-7a	m8	2174	2180	0.005	0.04	0.1	-0.016	9	GGAACUGCCUUCCUACUACCUCU	|||||||||||	UUGAUAUGUUGGAUGAUGGAGU	ssc-let-7a	528
ENSSSCT00000016810	ssc	ssc-let-7a	1a	1118	1124	0.0038	-0.055	0.048	-0.1022	38	CUUUUCAUGCUAUAAUACCUCAA	||||||	UUGAUAUGUUGGAUGAUGGAGU	ssc-let-7a	529
ENSSSCT00000019160	ssc	ssc-let-7a	m8	21	27	0.005	-0.123	-0.035	-0.314	90	ACAGUGCUUCAGUUGCUACCUCU	|||||||	UUGAUAUGUUGGAUGAUGGAGU	ssc-let-7a	530
ENSSSCT00000018736	ssc	ssc-let-7a	m8	772	778	0.005	0.035	0.033	-0.088	31	CGGCCUCCUCACUCACUACCUCU	|||||||	UUGAUAUGUUGGAUGAUGGAGU	ssc-let-7a	531
ENSSSCT00000016434	ssc	ssc-let-7a	m8	121	127	0.005	-0.013	-0.032	-0.201	70	CAGUGGACCGUGACACUACCUCU	|||||||	UUGAUAUGUUGGAUGAUGGAGU	ssc-let-7a	532
ENSSSCT00000018825	ssc	ssc-let-7a	1a	1806	1812	-0.0384	-0.073	-0.018	-0.2284	76	AAGGAUACAUGCUUAUACCUCAU	||||| ||||||	UUGAUAUGUUGGAUGAUGGAGU	ssc-let-7a	533
ENSSSCT00000018459	ssc	ssc-let-7a	1a	473	479	0.01435	0.107	0.002	0.02435	2	ACGUCUUUGCCUGCAUACCUCAG	||||||	UUGAUAUGUUGGAUGAUGGAGU	ssc-let-7a	534
ENSSSCT00000016307	ssc	ssc-let-7a	1a	56	62	0.01435	-0.101	-0.028	-0.21365	73	GGUUAAUUGAUUGAUUACCUCAU	||||||	UUGAUAUGUUGGAUGAUGGAGU	ssc-let-7a	535
ENSSSCT00000019371	ssc	ssc-let-7a	m8	650	656	0.0205	-0.057	0.022	-0.1755	62	CUAAGCAGGAUUUCACUACCUCU	|||||||	UUGAUAUGUUGGAUGAUGGAGU	ssc-let-7a	536
ENSSSCT00000016316	ssc	ssc-let-7a	1a	1721	1727	0.0249	-0.026	0.062	-0.0381	14	GAGUCUUCUUUUCUGUACCUCAC	||||||	UUGAUAUGUUGGAUGAUGGAGU	ssc-let-7a	537
ENSSSCT00000015136	ssc	ssc-let-7a	1a	270	276	0.0038	0.009	-0.013	-0.0992	36	AAAGAAUGACCCAUUUACCUCAG	||||||	UUGAUAUGUUGGAUGAUGGAGU	ssc-let-7a	538
ENSSSCT00000022947	ssc	ssc-let-7a	1a	1722	1728	0.0038	-0.001	0.076	-0.0202	10	CAUGCACUUUGCAAAUACCUCAC	||||||	UUGAUAUGUUGGAUGAUGGAGU	ssc-let-7a	539
ENSSSCT00000017407	ssc	ssc-let-7a	m8	513	519	0.005	-0.088	-0.014	-0.258	82	UUUAAAAAGCAGUUUCUACCUCU	|||||||	UUGAUAUGUUGGAUGAUGGAGU	ssc-let-7a	540
ENSSSCT00000019316	ssc	ssc-let-7a	m8	355	361	0.005	-0.016	-0.005	-0.177	63	CUGGACGAAAUGAUUCUACCUCU	|||||||	UUGAUAUGUUGGAUGAUGGAGU	ssc-let-7a	541
ENSSSCT00000015450	ssc	ssc-let-7a	8mer	3184	3190	0.00485	-0.154	0.138	-0.32115	90	AAAUUAGUGAGAUUUCUACCUCA	|||||||	UUGAUAUGUUGGAUGAUGGAGU	ssc-let-7a	542
ENSSSCT00000015450	ssc	ssc-let-7a	1a	8	14	too_close	too_close	too_close	too_close	NA	NNNNNNNNNCAGCCUUUACCUCAG	||||||	UUGAUAUGUUGGAUGAUGGAGU	ssc-let-7a	543
ENSSSCT00000017193	ssc	ssc-let-7a	1a	109	115	0.0038	-0.04	-0.024	-0.1592	58	CCAGACUGAAAGGAAUACCUCAG	||||||	UUGAUAUGUUGGAUGAUGGAGU	ssc-let-7a	544
ENSSSCT00000017193	ssc	ssc-let-7a	1a	491	497	-0.00675	0.083	-0.029	-0.05175	19	GCUCUCGCUUUACCUUACCUCAC	||||||	UUGAUAUGUUGGAUGAUGGAGU	ssc-let-7a	545
ENSSSCT00000018165	ssc	ssc-let-7a	1a	1891	1897	0.0249	0.089	0.076	0.0909	0	UGAGGAUGAUGUAGGUACCUCAG	||||||	UUGAUAUGUUGGAUGAUGGAGU	ssc-let-7a	546
ENSSSCT00000015049	ssc	ssc-let-7a	8mer	232	238	0.0069	0.185	-0.03	-0.1481	54	CGCCCCGUUCCCCACCUACCUCA	|||||||	UUGAUAUGUUGGAUGAUGGAGU	ssc-let-7a	547
ENSSSCT00000015595	ssc	ssc-let-7a	8mer	399	405	-0.0013	-0.059	-0.002	-0.3723	94	UCUAGGCAAUGUGGACUACCUCA	||| |||||||	UUGAUAUGUUGGAU--GAUGGAGU	ssc-let-7a	548
ENSSSCT00000019052	ssc	ssc-let-7a	m8	1454	1460	0.0205	0.026	-0.037	-0.1515	55	UGACCCUGCGUGAAUCUACCUCG	|||||||	UUGAUAUGUUGGAUGAUGGAGU	ssc-let-7a	549
ENSSSCT00000015400	ssc	ssc-let-7a	1a	341	347	0.0038	-0.08	-0.008	-0.1832	65	AGUAGAAUUAAAUUAUACCUCAG	||||||	UUGAUAUGUUGGAUGAUGGAGU	ssc-let-7a	550
ENSSSCT00000017001	ssc	ssc-let-7a	1a	124	130	0.01435	0.024	-0.023	-0.08365	30	AUCUUUUGUUGAAGUUACCUCAC	||||||	UUGAUAUGUUGGAUGAUGGAGU	ssc-let-7a	551
ENSSSCT00000018043	ssc	ssc-let-7a	m8	515	521	0.0205	0.038	0.01	-0.0925	33	ACUUAAGGCUAGCAGCUACCUCC	|||||||	UUGAUAUGUUGGAUGAUGGAGU	ssc-let-7a	552
ENSSSCT00000017258	ssc	ssc-let-7a	1a	266	272	0.0038	-0.082	-0.013	-0.1902	67	CAGAUAGGAAUUUCUUACCUCAU	||||||	UUGAUAUGUUGGAUGAUGGAGU	ssc-let-7a	553
ENSSSCT00000018823	ssc	ssc-let-7a	m8	401	407	0.036	0.051	-0.007	-0.081	29	CCCACGUCUCCCCAUCUACCUCU	|||||||	UUGAUAUGUUGGAUGAUGGAGU	ssc-let-7a	554
ENSSSCT00000016446	ssc	ssc-let-7a	1a	466	472	0.0249	-0.003	0.001	-0.0761	27	GCCCUCUCUUUUCAGUACCUCAG	||||||	UUGAUAUGUUGGAUGAUGGAGU	ssc-let-7a	555
ENSSSCT00000019069	ssc	ssc-let-7a	8mer	940	946	0.0028	-0.03	0.004	-0.3332	91	UUCCCUCUGUGAAAUCUACCUCA	|||||||	UUGAUAUGUUGGAUGAUGGAGU	ssc-let-7a	556
ENSSSCT00000016622	ssc	ssc-let-7a	8mer	1740	1746	0.0069	0.058	-0.034	-0.2791	85	UCUUCAUCUGGUGUGCUACCUCA	|||||||	UUGAUAUGUUGGAUGAUGGAGU	ssc-let-7a	557
ENSSSCT00000015929	ssc	ssc-let-7a	1a	939	945	0.0038	-0.123	0.036	-0.1822	64	AAUGACUGUAAAAUUUACCUCAU	||||||	UUGAUAUGUUGGAUGAUGGAGU	ssc-let-7a	558
ENSSSCT00000018962	ssc	ssc-let-7a	1a	1307	1313	0.01435	0.073	-0.008	-0.01965	10	CUAGCUCGCCCUUCUUACCUCAG	||||||	UUGAUAUGUUGGAUGAUGGAGU	ssc-let-7a	559
ENSSSCT00000016802	ssc	ssc-let-7a	8mer	313	319	0.0028	0.021	-0.016	-0.3022	88	AGAUGCAGACUUUCCCUACCUCA	|||||||	UUGAUAUGUUGGAUGAUGGAGU	ssc-let-7a	560
ENSSSCT00000016317	ssc	ssc-let-7a	m8	641	647	0.005	0.113	-0.001	-0.044	16	GUCCUGUGGACCGUGCUACCUCG	|||||||	UUGAUAUGUUGGAUGAUGGAGU	ssc-let-7a	561
ENSSSCT00000018093	ssc	ssc-let-7a	8mer	2101	2107	-0.0013	-0.122	-0.01	-0.4433	97	GGGCCAAACAUGGAACUACCUCA	||| |||||||	UUGAUAUGUUGGAUGAUGGAGU	ssc-let-7a	562
ENSSSCT00000015370	ssc	ssc-let-7a	1a	83	89	-0.00675	-0.094	-0.026	-0.22575	75	UUACUUAUAAAUUUUUACCUCAG	||||||	UUGAUAUGUUGGAUGAUGGAGU	ssc-let-7a	563
ENSSSCT00000016699	ssc	ssc-let-7a	8mer	388	394	0.00485	-0.139	-0.003	-0.44715	98	UUCCAAAGGUUUAAACUACCUCA	|||||||	UUGAUAUGUUGGAUGAUGGAGU	ssc-let-7a	564
ENSSSCT00000016246	ssc	ssc-let-7a	m8	404	410	-0.026	0.106	0	-0.081	29	CCUCCAACCCCUGGGCUACCUCU	||||| |||||||	UUGAUAUGUUGGAU----GAUGGAGU	ssc-let-7a	565
ENSSSCT00000016232	ssc	ssc-let-7a	m8	1071	1077	0.0515	0.023	-0.021	-0.1075	40	UGUUGGGGAUGUUUGCUACCUCC	|||||||	UUGAUAUGUUGGAUGAUGGAGU	ssc-let-7a	566
ENSSSCT00000016569	ssc	ssc-let-7a	8mer	511	517	0.0028	0.127	0.004	-0.1762	63	CCACUGAGGCAGGCCCUACCUCA	|||||||	UUGAUAUGUUGGAUGAUGGAGU	ssc-let-7a	567
ENSSSCT00000018355	ssc	ssc-let-7a	1a	1234	1240	0.0038	0.015	0.057	-0.0232	11	UUUUUCACUGUCAGUUACCUCAA	||||||	UUGAUAUGUUGGAUGAUGGAGU	ssc-let-7a	568
ENSSSCT00000015302	ssc	ssc-let-7a	1a	4178	4184	0.0249	-0.083	-0.026	-0.1831	65	AUUUUUGUUAUCAUAUACCUCAU	||||||	UUGAUAUGUUGGAUGAUGGAGU	ssc-let-7a	569
ENSSSCT00000014459	ssc	ssc-let-7a	m8	596	602	0.036	0.061	0.017	-0.047	18	GUCAUGCUGUGUUCUCUACCUCC	|||||||	UUGAUAUGUUGGAUGAUGGAGU	ssc-let-7a	570
ENSSSCT00000019469	ssc	ssc-let-7a	m8	1620	1626	0.005	-0.003	0.1	-0.059	21	GCUUCUGCUCACUGUCUACCUCU	|||||||	UUGAUAUGUUGGAUGAUGGAGU	ssc-let-7a	571
ENSSSCT00000018679	ssc	ssc-let-7a	1a	2744	2750	-0.00675	0.011	-0.028	-0.12275	44	AAAACAGUAUGGAGGUACCUCAG	||||||	UUGAUAUGUUGGAUGAUGGAGU	ssc-let-7a	572
ENSSSCT00000015062	ssc	ssc-let-7a	m8	258	264	0.005	0.07	-0.014	-0.1	37	UGCCCACGUCAUGGCCUACCUCU	|||||||	UUGAUAUGUUGGAUGAUGGAGU	ssc-let-7a	573
ENSSSCT00000014709	ssc	ssc-let-7a	1a	709	715	0.0038	0.104	0.019	0.0278	2	CCCAUCCAGUGCACGUACCUCAG	||||||	UUGAUAUGUUGGAUGAUGGAGU	ssc-let-7a	574
ENSSSCT00000014709	ssc	ssc-let-7a	8mer	786	792	0.00485	-0.011	0.038	-0.27815	85	CUGGCGUUAUGUCUUCUACCUCA	|||||||	UUGAUAUGUUGGAUGAUGGAGU	ssc-let-7a	575
ENSSSCT00000019313	ssc	ssc-let-7a	m8	1816	1822	-0.026	-0.016	-0.024	-0.227	75	UUAUUGUUGAAAACC--CUACCUCU	|||| |||||||	UUGAUAUGUUGGAUGAUGGAGU	ssc-let-7a	576
ENSSSCT00000018881	ssc	ssc-let-7a	8mer	490	496	0.0028	-0.166	-0.002	-0.4752	99	AGAAAGGAUAAAAUACUACCUCA	|||||||	UUGAUAUGUUGGAUGAUGGAGU	ssc-let-7a	577
ENSSSCT00000017227	ssc	ssc-let-7a	m8	763	769	0.005	-0.058	0.032	-0.182	64	ACUUAAGUGAGUCAACUACCUCU	|||||||	UUGAUAUGUUGGAUGAUGGAGU	ssc-let-7a	578
ENSSSCT00000014878	ssc	ssc-let-7a	m8	2849	2855	0.036	0.094	0.029	-0.002	6	AGCUCAGCUCUCGGGCUACCUCU	|||||||	UUGAUAUGUUGGAUGAUGGAGU	ssc-let-7a	579
ENSSSCT00000018005	ssc	ssc-let-7a	1a	1564	1570	-0.0173	-0.04	0.028	-0.1283	47	AGUUCUAUAAACGUA--UACCUCAU	||||| ||||||	UUGAUAUGUUGGAUGAUGGAGU	ssc-let-7a	580
ENSSSCT00000017181	ssc	ssc-let-7a	m8	2868	2874	-0.0415	-0.134	0.1	-0.2365	78	UAUUUUUACAUAUAACUACCUCC	|||| |||||||	UUGAUAUGUUGGAUGAUGGAGU	ssc-let-7a	581
ENSSSCT00000019486	ssc	ssc-let-7a	m8	1360	1366	-0.0105	0.05	0.087	-0.0345	13	CUUAGAACUAACAGCCUACCUCC	|||||||	UUGAUAUGUUGGAUGAUGGAGU	ssc-let-7a	582
ENSSSCT00000017522	ssc	ssc-let-7a	m8	251	257	0.0205	-0.102	-0.014	-0.2565	82	CUUUUCAGUUAUCUUCUACCUCC	|||||||	UUGAUAUGUUGGAUGAUGGAGU	ssc-let-7a	583
ENSSSCT00000017522	ssc	ssc-let-7a	m8	84	90	-0.0415	0.004	-0.029	-0.2275	76	GGUUCUUACAUCUUCCUACCUCC	|||| |||||||	UUGAUAUGUUGGAUGAUGGAGU	ssc-let-7a	584
ENSSSCT00000018092	ssc	ssc-let-7a	1a	1375	1381	-0.02785	-0.055	0.007	-0.17485	62	UACUAAAUGUACAAA----UACCUCAA	||||| ||||||	UUGAUAUGUUGGAUGAUGGAGU	ssc-let-7a	585
ENSSSCT00000014934	ssc	ssc-let-7a	8mer	241	247	0.0028	-0.002	-0.029	-0.3382	92	UGAGGAAGACCAUAGCUACCUCA	|||||||	UUGAUAUGUUGGAUGAUGGAGU	ssc-let-7a	586
ENSSSCT00000016619	ssc	ssc-let-7a	8mer	1071	1077	0.0028	0.061	0.114	-0.1322	49	GGGGUCCACUGUUUGCUACCUCA	|||||||	UUGAUAUGUUGGAUGAUGGAGU	ssc-let-7a	587
ENSSSCT00000016619	ssc	ssc-let-7a	8mer	129	135	0.00075	0.074	-0.048	-0.28325	86	UCACUAAGGCACAGUCUACCUCA	|||||||	UUGAUAUGUUGGAUGAUGGAGU	ssc-let-7a	588
ENSSSCT00000014764	ssc	ssc-let-7a	m8	659	665	-0.026	0.09	-0.002	-0.099	36	UGGGCCACACCGAAGCUACCUCU	||| |||||||	UUGAUAUGUUGGAU-GAUGGAGU	ssc-let-7a	589
ENSSSCT00000019020	ssc	ssc-let-7a	m8	389	395	-0.057	-0.109	-0.007	-0.334	91	UAACUAUAUUCACUACUACCUCU	||||||| |||||||	UUGAUAUGUUGGAUGAUGGAGU	ssc-let-7a	590
ENSSSCT00000018381	ssc	ssc-let-7a	m8	1020	1026	0.005	-0.076	-0.024	-0.256	82	GUGGCACUUUUAAAGCUACCUCU	|||||||	UUGAUAUGUUGGAUGAUGGAGU	ssc-let-7a	591
ENSSSCT00000016451	ssc	ssc-let-7a	1a	585	591	0.0038	0.129	0.01	0.0438	1	AUCUCCAGGGGCCCUUACCUCAC	||||||	UUGAUAUGUUGGAUGAUGGAGU	ssc-let-7a	592
ENSSSCT00000022892	ssc	ssc-let-7a	m8	939	945	0.005	-0.052	-0.036	-0.244	80	GGUCAAUAAAGUAUACUACCUCU	|||||||	UUGAUAUGUUGGAUGAUGGAGU	ssc-let-7a	593
ENSSSCT00000015355	ssc	ssc-let-7a	1a	2016	2022	-0.00675	-0.034	0.024	-0.11575	43	UGCACAUUUUACAGUUACCUCAU	||||||	UUGAUAUGUUGGAUGAUGGAGU	ssc-let-7a	594
ENSSSCT00000015225	ssc	ssc-let-7a	1a	2305	2311	-0.00675	-0.023	-0.012	-0.14075	52	CCCUACUGGGUCAUGUACCUCAA	||||||	UUGAUAUGUUGGAUGAUGGAGU	ssc-let-7a	595
ENSSSCT00000017278	ssc	ssc-let-7a	m8	4698	4704	0.036	-0.025	-0.022	-0.172	62	GGUGUUCUCUCUUGCCUACCUCU	|||||||	UUGAUAUGUUGGAUGAUGGAGU	ssc-let-7a	596
ENSSSCT00000016464	ssc	ssc-let-7a	m8	393	399	-0.0415	0.057	-0.035	-0.1805	64	CGUCUUACAGACCACCUACCUCC	|||| |||||||	UUGAUAUGUUGGAU-GAUGGAGU	ssc-let-7a	597
ENSSSCT00000015478	ssc	ssc-let-7a	8mer	1215	1221	0.0028	0.075	0.13	-0.1022	38	CCUGAUUCUCAGACCCUACCUCA	|||||||	UUGAUAUGUUGGAUGAUGGAGU	ssc-let-7a	598
ENSSSCT00000017979	ssc	ssc-let-7a	1a	2184	2190	0.0038	0.082	0.076	0.0628	0	GCAACGCCAGAUCCUUACCUCAC	||||||	UUGAUAUGUUGGAUGAUGGAGU	ssc-let-7a	599
ENSSSCT00000018197	ssc	ssc-let-7a	1a	2048	2054	0.01435	0.026	0.058	-0.00065	6	GCUGAAAGUUUGGGUUACCUCAG	||||||	UUGAUAUGUUGGAUGAUGGAGU	ssc-let-7a	600
ENSSSCT00000015613	ssc	ssc-let-7a	1a	520	526	-0.00675	-0.007	-0.026	-0.13875	52	CGCUACCUGAUGAUGUACCUCAG	||||||	UUGAUAUGUUGGAUGAUGGAGU	ssc-let-7a	601
ENSSSCT00000015484	ssc	ssc-let-7a	1a	809	815	0.01435	-0.034	-0.03	-0.14865	55	UCUCUUGGUCUAAUUUACCUCAU	||||||	UUGAUAUGUUGGAUGAUGGAGU	ssc-let-7a	602
ENSSSCT00000018386	ssc	ssc-let-7a	8mer	3434	3440	0.00075	-0.114	0.138	-0.28525	86	UUCUUCAUUAUAACACUACCUCA	|||||||	UUGAUAUGUUGGAUGAUGGAGU	ssc-let-7a	603
ENSSSCT00000018842	ssc	ssc-let-7a	m8	1023	1029	0.0205	-0.079	0.056	-0.1635	60	GCUGAUUGUAUUUAUCUACCUCU	|||||||	UUGAUAUGUUGGAUGAUGGAGU	ssc-let-7a	604
ENSSSCT00000018842	ssc	ssc-let-7a	1a	325	331	0.0249	0.035	-0.009	-0.0481	18	AGCAGGUUUCUUCAUUACCUCAG	||||||	UUGAUAUGUUGGAUGAUGGAGU	ssc-let-7a	605
ENSSSCT00000018000	ssc	ssc-let-7a	1a	474	480	0.0038	0.101	-0.002	0.0038	5	CCACGCCGCAGCCUUUACCUCAC	||||||	UUGAUAUGUUGGAUGAUGGAGU	ssc-let-7a	606
ENSSSCT00000016445	ssc	ssc-let-7a	1a	4494	4500	0.0038	0.024	-0.025	-0.0962	35	AAAGAAAGAAAGACAUACCUCAG	||||||	UUGAUAUGUUGGAUGAUGGAGU	ssc-let-7a	607
ENSSSCT00000019153	ssc	ssc-let-7a	1a	1592	1598	-0.0173	-0.031	0.076	-0.0713	26	UAAUAUGCACAGGUU--UACCUCAU	||| ||||||	UUGAUAUGUUGGAUGAUGGAGU	ssc-let-7a	608
ENSSSCT00000016186	ssc	ssc-let-7a	m8	677	683	0.0205	0.107	0.025	-0.0085	8	ACAAAGCCCUCUCUCCUACCUCC	|||||||	UUGAUAUGUUGGAUGAUGGAGU	ssc-let-7a	609
ENSSSCT00000014641	ssc	ssc-let-7a	m8	590	596	0.005	0.077	0.017	-0.062	23	CGUGUUCCUCAGCUCCUACCUCU	|||||||	UUGAUAUGUUGGAUGAUGGAGU	ssc-let-7a	610
ENSSSCT00000023797	ssc	ssc-let-7a	1a	4	10	too_close	too_close	too_close	too_close	NA	NNNNNNNNNNNNNUGUUACCUCAG	||||||	UUGAUAUGUUGGAUGAUGGAGU	ssc-let-7a	611
ENSSSCT00000015032	ssc	ssc-let-7a	1a	629	635	0.0249	0.112	0.003	0.0409	1	CAGGCCUCGUCCACAUACCUCAC	||||||	UUGAUAUGUUGGAUGAUGGAGU	ssc-let-7a	612
ENSSSCT00000017279	ssc	ssc-let-7a	1a	188	194	0.0249	-0.065	-0.019	-0.1581	57	AAAGUGUGAGAUGUUUACCUCAU	||||||	UUGAUAUGUUGGAUGAUGGAGU	ssc-let-7a	613
ENSSSCT00000016411	ssc	ssc-let-7a	1a	2269	2275	0.01435	0.054	0.028	-0.00265	7	GCCAAGCCCGCGCUAUACCUCAU	||||||	UUGAUAUGUUGGAUGAUGGAGU	ssc-let-7a	614
ENSSSCT00000017284	ssc	ssc-let-7a	8mer	87	93	0.00485	-0.118	-0.055	-0.47815	99	AUUGUUUUUAUUGUUCUACCUCA	|||||||	UUGAUAUGUUGGAUGAUGGAGU	ssc-let-7a	615
ENSSSCT00000025969	ssc	ssc-let-7a	1a	808	814	0.01435	-0.031	0.026	-0.08965	31	UUUAUUAUGUCACAUUACCUCAG	||||||	UUGAUAUGUUGGAUGAUGGAGU	ssc-let-7a	616
ENSSSCT00000028376	ssc	ssc-let-7a	m8	5065	5071	0.0205	-0.01	0.042	-0.1085	40	GGAUUAAGUCCCCGUCUACCUCU	|||||||	UUGAUAUGUUGGAUGAUGGAGU	ssc-let-7a	617
ENSSSCT00000028376	ssc	ssc-let-7a	8mer	837	843	0.0069	-0.06	0.074	-0.2891	87	UUGUGUUGUGUUUCUCUACCUCA	|||||||	UUGAUAUGUUGGAUGAUGGAGU	ssc-let-7a	618
ENSSSCT00000030765	ssc	ssc-let-7a	m8	112	118	0.005	0.125	-0.027	-0.058	21	UCCCAUCUCAUCAGCCUACCUCC	|||||||	UUGAUAUGUUGGAUGAUGGAGU	ssc-let-7a	619
ENSSSCT00000025179	ssc	ssc-let-7a	8mer	1638	1644	-0.00745	0.005	0.188	-0.12445	46	UCCCUAACAACACGACUACCUCA	||||| |||||||	UUGAUAUGUUGGAU-GAUGGAGU	ssc-let-7a	620
ENSSSCT00000027194	ssc	ssc-let-7a	1a	1564	1570	-0.0173	-0.04	0.028	-0.1283	47	AGUUCUAUAAACGUA--UACCUCAU	||||| ||||||	UUGAUAUGUUGGAUGAUGGAGU	ssc-let-7a	621
ENSSSCT00000025026	ssc	ssc-let-7a	8mer	287	293	-0.0013	-0.059	-0.021	-0.3913	95	AAUGGCAUACCUUAC-CUACCUCA	|||| |||||||	UUGAUAUGUUGGAUGAUGGAGU	ssc-let-7a	622
ENSSSCT00000028211	ssc	ssc-let-7a	1a	1764	1770	-0.00675	-0.001	0.063	-0.04375	16	AAAACAGUGUGGAGGUACCUCAG	||||||	UUGAUAUGUUGGAUGAUGGAGU	ssc-let-7a	623
ENSSSCT00000028715	ssc	ssc-let-7a	1a	483	489	0.01435	0.086	-0.011	-0.00965	8	UUUGGCCGGGCCUCAUACCUCAU	||||||	UUGAUAUGUUGGAUGAUGGAGU	ssc-let-7a	624
ENSSSCT00000029360	ssc	ssc-let-7a	1a	913	919	0.0038	-0.031	0.034	-0.0922	32	UUUGCCAGUGUACUAUACCUCAG	||||||	UUGAUAUGUUGGAUGAUGGAGU	ssc-let-7a	625
ENSSSCT00000029199	ssc	ssc-let-7a	1a	124	130	-0.0173	-0.051	-0.023	-0.1903	67	AUUGUCAAGAUGAAUUACCUCAC	||| ||||||	UUGAUAUGUUGGAUG--AUGGAGU	ssc-let-7a	626
ENSSSCT00000025668	ssc	ssc-let-7a	1a	2063	2069	0.0038	-0.046	0.076	-0.0652	23	GAAAGUAGAAAUGAUUACCUCAU	||||||	UUGAUAUGUUGGAUGAUGGAGU	ssc-let-7a	627
ENSSSCT00000029203	ssc	ssc-let-7a	1a	882	888	0.0038	0.005	-0.002	-0.0922	32	UCUCAAGGGUAUCCGUACCUCAA	||||||	UUGAUAUGUUGGAUGAUGGAGU	ssc-let-7a	628
ENSSSCT00000029711	ssc	ssc-let-7a	1a	308	314	0.01435	-0.02	-0.01	-0.11465	42	AAGUGAUUGUGCCUUUACCUCAG	||||||	UUGAUAUGUUGGAUGAUGGAGU	ssc-let-7a	629
ENSSSCT00000025227	ssc	ssc-let-7a	1a	424	430	-0.0173	-0.071	-0.017	-0.2043	71	GUGAGUGUCAAAUUG-UACCUCAU	||| ||||||	UUGAUAUGUUGGAUGAUGGAGU	ssc-let-7a	630
ENSSSCT00000025932	ssc	ssc-let-7a	m8	2983	2989	0.005	0.006	0.1	-0.05	19	UUGAGCUAAGCCAUCCUACCUCC	|||||||	UUGAUAUGUUGGAUGAUGGAGU	ssc-let-7a	631
ENSSSCT00000025932	ssc	ssc-let-7a	m8	409	415	-0.0105	0.105	0	-0.0665	24	UCCUCUCCAGAACUCCUACCUCC	|||||||	UUGAUAUGUUGGAUGAUGGAGU	ssc-let-7a	632
ENSSSCT00000030268	ssc	ssc-let-7a	1a	1105	1111	0.0249	-0.13	-0.025	-0.2291	76	GUGUUGCUUAUAUUUUACCUCAA	||||||	UUGAUAUGUUGGAUGAUGGAGU	ssc-let-7a	633
ENSSSCT00000028915	ssc	ssc-let-7a	8mer	21	27	0.0028	-0.074	-0.067	-0.4482	98	UCUUCGUUUGAAAACCUACCUCA	|||||||	UUGAUAUGUUGGAUGAUGGAGU	ssc-let-7a	634
ENSSSCT00000024095	ssc	ssc-let-7a	1a	4	10	too_close	too_close	too_close	too_close	NA	NNNNNNNNNNNNNUGUUACCUCAG	||||||	UUGAUAUGUUGGAUGAUGGAGU	ssc-let-7a	635
ENSSSCT00000025216	ssc	ssc-let-7a	m8	2892	2898	-0.057	0.059	0.032	-0.127	46	UCCCAGAGUAACCUACUACCUCC	|||||||||||||	UUGAUAUGUUGGAUGAUGGAGU	ssc-let-7a	636
ENSSSCT00000026579	ssc	ssc-let-7a	1a	1556	1562	0.0038	0.018	0.076	-0.0012	6	GAGUCUCUUGAAGCAUACCUCAG	||||||	UUGAUAUGUUGGAUGAUGGAGU	ssc-let-7a	637
ENSSSCT00000025460	ssc	ssc-let-7a	8mer	169	175	0.00075	-0.066	-0.041	-0.41625	96	CUUUAGAUGCUACAUCUACCUCA	|||||||	UUGAUAUGUUGGAUGAUGGAGU	ssc-let-7a	638
ENSSSCT00000027376	ssc	ssc-let-7a	1a	101	107	0.01435	-0.027	-0.025	-0.13665	51	CUUUGAGAUUCAUGUUACCUCAU	||||||	UUGAUAUGUUGGAUGAUGGAGU	ssc-let-7a	639
ENSSSCT00000030003	ssc	ssc-let-7a	1a	1087	1093	0.0038	-0.043	-0.004	-0.1422	53	UUUGAACCACUUUCGUACCUCAU	||||||	UUGAUAUGUUGGAUGAUGGAGU	ssc-let-7a	640
ENSSSCT00000025586	ssc	ssc-let-7a	1a	1589	1595	-0.0384	-0.005	-0.021	-0.1634	59	CCAAACCAGACAACG---UACCUCAA	||||| ||||||	UUGAUAUGUUGGAUGAUGGAGU	ssc-let-7a	641
ENSSSCT00000033156	ssc	ssc-let-7a	m8	1154	1160	0.0205	0.037	0.068	-0.0355	13	CAGCAGUAUCCUCAGCUACCUCU	|||||||	UUGAUAUGUUGGAUGAUGGAGU	ssc-let-7a	642
ENSSSCT00000036613	ssc	ssc-let-7a	1a	5512	5518	-0.0173	-0.03	0.076	-0.0703	25	UUUGAGGUACCUAAUUACCUCAC	||||| ||||||	UUGAUAUGUUGGAUG-AUGGAGU	ssc-let-7a	643
ENSSSCT00000036613	ssc	ssc-let-7a	1a	881	887	0.01435	-0.012	0.031	-0.06565	24	UAGAUUUAGGGAAGGUACCUCAA	||||||	UUGAUAUGUUGGAUGAUGGAGU	ssc-let-7a	644
ENSSSCT00000033234	ssc	ssc-let-7a	m8	1079	1085	0.0205	0.002	0.061	-0.0775	27	CAUCUUUCCUCUAAGCUACCUCU	|||||||	UUGAUAUGUUGGAUGAUGGAGU	ssc-let-7a	645
ENSSSCT00000035768	ssc	ssc-let-7a	1a	399	405	0.0249	0.036	-0.004	-0.0421	15	UUUUGCGCGCGUCUUUACCUCAC	||||||	UUGAUAUGUUGGAUGAUGGAGU	ssc-let-7a	646
ENSSSCT00000035413	ssc	ssc-let-7a	m8	527	533	0.0205	0.11	0.011	-0.0195	9	UGACUCCUGGUUCACCUACCUCC	|||||||	UUGAUAUGUUGGAUGAUGGAGU	ssc-let-7a	647
ENSSSCT00000035372	ssc	ssc-let-7a	8mer	125	131	0.0028	0.016	-0.049	-0.3402	92	CCAGAGAAGUCCCAACUACCUCA	|||||||	UUGAUAUGUUGGAUGAUGGAGU	ssc-let-7a	648
ENSSSCT00000034817	ssc	ssc-let-7a	1a	270	276	-0.00675	0.022	-0.013	-0.09675	35	UGAGCACCUGCAAUGUACCUCAU	||||||	UUGAUAUGUUGGAUGAUGGAGU	ssc-let-7a	649
ENSSSCT00000033983	ssc	ssc-let-7a	m8	1780	1786	-0.0415	-0.079	-0.01	-0.2915	87	GAGUCAGUAAACAAU---CUACCUCC	|||| |||||||	UUGAUAUGUUGGAUGAUGGAGU	ssc-let-7a	650
ENSSSCT00000033345	ssc	ssc-let-7a	1a	354	360	-0.00675	-0.094	-0.01	-0.20975	73	UUACUUAUAAAUUUUUACCUCAG	||||||	UUGAUAUGUUGGAUGAUGGAGU	ssc-let-7a	651
ENSSSCT00000035620	ssc	ssc-let-7a	m8	3227	3233	-0.0105	0.053	0.1	-0.0185	9	UCCGGUUACUAGUGACUACCUCC	|||||||	UUGAUAUGUUGGAUGAUGGAGU	ssc-let-7a	652
ENSSSCT00000035945	ssc	ssc-let-7a	m8	79	85	0.036	0.119	-0.03	-0.036	14	CCUCCAGGUCCCGUCCUACCUCC	|||||||	UUGAUAUGUUGGAUGAUGGAGU	ssc-let-7a	653
ENSSSCT00000032648	ssc	ssc-let-7a	1a	399	405	0.0249	0.036	-0.016	-0.0541	19	UUUUGCGCGCGUCUUUACCUCAC	||||||	UUGAUAUGUUGGAUGAUGGAGU	ssc-let-7a	654
ENSSSCT00000032815	ssc	ssc-let-7a	8mer	476	482	-0.0095	-0.054	-0.002	-0.3755	94	UGAAUACAAGCAGAGCUACCUCA	|||||| |||||||	UUGAUAUGUUGGAU--GAUGGAGU	ssc-let-7a	655
ENSSSCT00000031119	ssc	ssc-let-7a	1a	1564	1570	-0.0173	-0.04	0.028	-0.1283	47	AGUUCUAUAAACGUA--UACCUCAU	||||| ||||||	UUGAUAUGUUGGAUGAUGGAGU	ssc-let-7a	656
ENSSSCT00000033522	ssc	ssc-let-7a	8mer	1286	1292	-0.0054	-0.031	0.013	-0.3334	91	AACACACAAAAAAAGCUACCUCA	|||| |||||||	UUGAUAUGUUGGAU--GAUGGAGU	ssc-let-7a	657
ENSSSCT00000033522	ssc	ssc-let-7a	1a	1303	1309	0.01435	0.003	0.001	-0.08065	28	ACCUCAGGUGUUUUUUACCUCAG	||||||	UUGAUAUGUUGGAUGAUGGAGU	ssc-let-7a	658
ENSSSCT00000035934	ssc	ssc-let-7a	8mer	440	446	0.00485	0.133	-0.058	-0.23015	77	UAACCAUCGCCCUCCCUACCUCA	|||||||	UUGAUAUGUUGGAUGAUGGAGU	ssc-let-7a	659
ENSSSCT00000035161	ssc	ssc-let-7a	1a	1167	1173	0.0038	-0.074	-0.028	-0.1972	69	CGUGUUUAAUGGUUUUACCUCAA	||||||	UUGAUAUGUUGGAUGAUGGAGU	ssc-let-7a	660
ENSSSCT00000035161	ssc	ssc-let-7a	m8	466	472	0.0515	-0.103	0.005	-0.2075	72	UGAUUUCUGUUUGAUCUACCUCU	|||||||	UUGAUAUGUUGGAUGAUGGAGU	ssc-let-7a	661
ENSSSCT00000036681	ssc	ssc-let-7a	1a	585	591	0.0038	0.129	0.01	0.0438	1	AUCUCCAGGGGCCCUUACCUCAC	||||||	UUGAUAUGUUGGAUGAUGGAGU	ssc-let-7a	662
ENSSSCT00000034526	ssc	ssc-let-7a	1a	18	24	0.0038	-0.066	-0.031	-0.1922	68	ACGGCGACUUGAUUUUACCUCAU	||||||	UUGAUAUGUUGGAUGAUGGAGU	ssc-let-7a	663
ENSSSCT00000033193	ssc	ssc-let-7a	8mer	238	244	0.0028	0.009	-0.059	-0.3572	93	UGAUUGCAGUCCCAACUACCUCA	|||||||	UUGAUAUGUUGGAUGAUGGAGU	ssc-let-7a	664
ENSSSCT00000033240	ssc	ssc-let-7a	8mer	940	946	0.0028	-0.03	0	-0.3372	92	UUCCCUCUGUGAAAUCUACCUCA	|||||||	UUGAUAUGUUGGAUGAUGGAGU	ssc-let-7a	665
ENSSSCT00000033593	ssc	ssc-let-7a	8mer	1684	1690	0.00075	0.078	0.089	-0.14225	53	GGACUCAAAGGCAGCCUACCUCA	|||||||	UUGAUAUGUUGGAUGAUGGAGU	ssc-let-7a	666
ENSSSCT00000033118	ssc	ssc-let-7a	8mer	545	551	-0.0054	0.053	-0.023	-0.2854	86	GUAUGCAUACAUUUG-CUACCUCA	||||| |||||||	UUGAUAUGUUGGAUGAUGGAGU	ssc-let-7a	667
ENSSSCT00000033427	ssc	ssc-let-7a	m8	1356	1362	-0.026	0.004	0.039	-0.144	53	UUCCAGCCAAUUUUGCUACCUCC	||| |||||||	UUGAUAUGUUGGAU-GAUGGAGU	ssc-let-7a	668
ENSSSCT00000033626	ssc	ssc-let-7a	1a	826	832	-0.0384	-0.031	-0.019	-0.1874	66	GUAAACCACAAAAAA-UACCUCAG	|||| ||||||	UUGAUAUGUUGGAUGAUGGAGU	ssc-let-7a	669
ENSSSCT00000033968	ssc	ssc-let-7a	m8	437	443	-0.026	-0.071	-0.002	-0.26	82	CCUGUGACUGAACAA----CUACCUCU	|||| |||||||	UUGAUAUGUUGGAUGAUGGAGU	ssc-let-7a	670
ENSSSCT00000035294	ssc	ssc-let-7a	1a	1150	1156	0.01435	-0.081	0.051	-0.11465	42	UACUCAUGUGGAUAUUACCUCAU	||||||	UUGAUAUGUUGGAUGAUGGAGU	ssc-let-7a	671
ENSSSCT00000034566	ssc	ssc-let-7a	1a	634	640	0.0038	0.001	0.014	-0.0802	28	GGGUUUUCUUACCAUUACCUCAA	||||||	UUGAUAUGUUGGAUGAUGGAGU	ssc-let-7a	672
ENSSSCT00000035430	ssc	ssc-let-7a	m8	833	839	0.005	-0.113	0.039	-0.23	77	AUUUAGUAAGUUAUGCUACCUCU	|||||||	UUGAUAUGUUGGAUGAUGGAGU	ssc-let-7a	673
ENSSSCT00000033602	ssc	ssc-let-7a	1a	1167	1173	0.0038	-0.074	-0.028	-0.1972	69	CGUGUUUAAUGGUUUUACCUCAA	||||||	UUGAUAUGUUGGAUGAUGGAGU	ssc-let-7a	674
ENSSSCT00000033602	ssc	ssc-let-7a	m8	466	472	0.0515	-0.103	0.005	-0.2075	72	UGAUUUCUGUUUGAUCUACCUCU	|||||||	UUGAUAUGUUGGAUGAUGGAGU	ssc-let-7a	675
ENSSSCT00000036231	ssc	ssc-let-7a	1a	627	633	0.0038	0.001	0.013	-0.0812	29	GGGUUUUCUUACCAUUACCUCAA	||||||	UUGAUAUGUUGGAUGAUGGAGU	ssc-let-7a	676
ENSSSCT00000036335	ssc	ssc-let-7a	8mer	2136	2142	0.00485	0.102	0.169	-0.03415	13	CCGGACUCUCUCUGCCUACCUCA	|||||||	UUGAUAUGUUGGAUGAUGGAGU	ssc-let-7a	677
ENSSSCT00000033167	ssc	ssc-let-7a	1a	1706	1712	0.01435	0.016	0.012	-0.05665	20	GGGAAAAGGUAGGCUUACCUCAC	||||||	UUGAUAUGUUGGAUGAUGGAGU	ssc-let-7a	678
ENSSSCT00000033167	ssc	ssc-let-7a	1a	1748	1754	-0.0173	-0.023	0.009	-0.1303	48	UAGUAACAUUCUAGGUACCUCAC	||| ||||||	UUGAUAUGUUGGAUG-AUGGAGU	ssc-let-7a	679
ENSSSCT00000032662	ssc	ssc-let-7a	1a	1920	1926	0.0038	0.024	0.076	0.0048	5	AGGGCAGCAGUCCUAUACCUCAU	||||||	UUGAUAUGUUGGAUGAUGGAGU	ssc-let-7a	680
ENSSSCT00000035400	ssc	ssc-let-7a	m8	812	818	0.0205	-0.051	-0.018	-0.2095	73	UCAUCGUUUUUCAUACUACCUCU	|||||||	UUGAUAUGUUGGAUGAUGGAGU	ssc-let-7a	681
ENSSSCT00000035911	ssc	ssc-let-7a	1a	343	349	0.01435	-0.002	-0.016	-0.10265	38	CCUAGAUGCUACUCUUACCUCAG	||||||	UUGAUAUGUUGGAUGAUGGAGU	ssc-let-7a	682
ENSSSCT00000035940	ssc	ssc-let-7a	m8	1416	1422	-0.057	-0.063	0.025	-0.256	82	UCUAAUACAGUGUCUCUACCUCU	||||| |||||||	UUGAUAUGUUGGAU-GAUGGAGU	ssc-let-7a	683
ENSSSCT00000032767	ssc	ssc-let-7a	m8	109	115	0.005	-0.113	-0.027	-0.296	88	AUUUAGUAAGUUAUGCUACCUCU	|||||||	UUGAUAUGUUGGAUGAUGGAGU	ssc-let-7a	684
ENSSSCT00000034462	ssc	ssc-let-7a	m8	440	446	0.0205	0.089	0.003	-0.0485	18	GUGGUAAGGGGUGCUCUACCUCC	|||||||	UUGAUAUGUUGGAUGAUGGAGU	ssc-let-7a	685
ENSSSCT00000031695	ssc	ssc-let-7a	m8	1608	1614	-0.026	0.048	0.1	-0.039	14	AGCCACUUGACCUAACUACCUCC	||||| |||||||	UUGAUAUGUUGGAU-GAUGGAGU	ssc-let-7a	686
ENSSSCT00000033005	ssc	ssc-let-7a	8mer	125	131	0.0028	0.016	-0.049	-0.3402	92	CCAGAGAAGUCCCAACUACCUCA	|||||||	UUGAUAUGUUGGAUGAUGGAGU	ssc-let-7a	687
ENSSSCT00000035799	ssc	ssc-let-7a	1a	411	417	-0.0384	-0.031	-0.019	-0.1874	66	GUAAACCACAAAAAA-UACCUCAG	|||| ||||||	UUGAUAUGUUGGAUGAUGGAGU	ssc-let-7a	688
ENSSSCT00000033063	ssc	ssc-let-7a	m8	557	563	-0.0415	-0.079	-0.011	-0.2925	87	GAGUCAGUAAACAAU---CUACCUCC	|||| |||||||	UUGAUAUGUUGGAUGAUGGAGU	ssc-let-7a	689
ENSSSCT00000033704	ssc	ssc-let-7a	m8	3142	3148	0.036	-0.006	0.1	-0.031	12	AUCUGUUGCUUGUUCCUACCUCC	|||||||	UUGAUAUGUUGGAUGAUGGAGU	ssc-let-7a	690
ENSSSCT00000033704	ssc	ssc-let-7a	1a	4810	4816	0.0038	-0.013	0.076	-0.0322	12	UCCCAAAGAGCAGUGUACCUCAA	||||||	UUGAUAUGUUGGAUGAUGGAGU	ssc-let-7a	691
ENSSSCT00000033177	ssc	ssc-let-7a	m8	808	814	-0.026	-0.004	-0.031	-0.222	75	UUAUGCCAAUGUACCCUACCUCC	||| |||||||	UUGAUAUGUUGGAU--GAUGGAGU	ssc-let-7a	692
ENSSSCT00000036398	ssc	ssc-let-7a	1a	826	832	-0.0384	-0.031	-0.019	-0.1874	66	GUAAACCACAAAAAA-UACCUCAG	|||| ||||||	UUGAUAUGUUGGAUGAUGGAGU	ssc-let-7a	693
ENSSSCT00000035248	ssc	ssc-let-7a	m8	48	54	0.005	-0.018	-0.033	-0.207	71	CUUACUGAAAAUGUGCUACCUCC	|||||||	UUGAUAUGUUGGAUGAUGGAGU	ssc-let-7a	694
ENSSSCT00000035747	ssc	ssc-let-7a	1a	1876	1882	-0.0173	-0.015	-0.03	-0.1613	58	CAGUGAAACACACUG-UACCUCAU	||| ||||||	UUGAUAUGUUGGAUGAUGGAGU	ssc-let-7a	695
ENSSSCT00000034427	ssc	ssc-let-7a	m8	16	22	-0.0105	0.089	-0.036	-0.1185	44	UCCCGUGGGCACCUGCUACCUCU	|||||||	UUGAUAUGUUGGAUGAUGGAGU	ssc-let-7a	696
ENSSSCT00000034224	ssc	ssc-let-7a	8mer	322	328	-0.0013	-0.048	-0.044	-0.4033	96	GGGAGGUCAAUUGUUCUACCUCA	||| |||||||	UUGAUAUGUUGGAU-GAUGGAGU	ssc-let-7a	697
ENSSSCT00000034848	ssc	ssc-let-7a	m8	37	43	0.0205	-0.027	-0.034	-0.2015	70	UGGGCCGGAGAGAAUCUACCUCU	|||||||	UUGAUAUGUUGGAUGAUGGAGU	ssc-let-7a	698
ENSSSCT00000035287	ssc	ssc-let-7a	m8	449	455	0.0205	-0.094	-0.008	-0.2425	80	ACAGGAUUGGAGAAACUACCUCU	|||||||	UUGAUAUGUUGGAUGAUGGAGU	ssc-let-7a	699
ENSSSCT00000036531	ssc	ssc-let-7a	m8	1023	1029	0.0205	-0.079	0.056	-0.1635	60	GCUGAUUGUAUUUAUCUACCUCU	|||||||	UUGAUAUGUUGGAUGAUGGAGU	ssc-let-7a	700
ENSSSCT00000036531	ssc	ssc-let-7a	1a	325	331	0.0249	0.035	-0.009	-0.0481	18	AGCAGGUUUCUUCAUUACCUCAG	||||||	UUGAUAUGUUGGAUGAUGGAGU	ssc-let-7a	701
ENSSSCT00000032574	ssc	ssc-let-7a	8mer	993	999	0.0028	-0.195	-0.069	-0.5712	99	AUGAAACUAAGUUAACUACCUCA	|||||||	UUGAUAUGUUGGAUGAUGGAGU	ssc-let-7a	702
ENSSSCT00000034200	ssc	ssc-let-7a	1a	2269	2275	0.01435	0.054	-0.014	-0.04465	16	GCCAAGCCCGCGCUAUACCUCAU	||||||	UUGAUAUGUUGGAUGAUGGAGU	ssc-let-7a	703
ENSSSCT00000035120	ssc	ssc-let-7a	1a	411	417	-0.0384	-0.031	-0.019	-0.1874	66	GUAAACCACAAAAAA-UACCUCAG	|||| ||||||	UUGAUAUGUUGGAUGAUGGAGU	ssc-let-7a	704
ENSSSCT00000036685	ssc	ssc-let-7a	1a	270	276	-0.00675	0.022	-0.013	-0.09675	35	UGAGCACCUGCAAUGUACCUCAU	||||||	UUGAUAUGUUGGAUGAUGGAGU	ssc-let-7a	705
ENSSSCT00000035821	ssc	ssc-let-7a	m8	133	139	-0.0105	0.079	-0.025	-0.1175	44	UCCCGUGGGCACCUGCUACCUCU	|||||||	UUGAUAUGUUGGAUGAUGGAGU	ssc-let-7a	706
ENSSSCT00000035436	ssc	ssc-let-7a	m8	853	859	-0.0105	-0.123	0.041	-0.2535	81	UUGCUACUUGUUUUUCUACCUCC	|||||||	UUGAUAUGUUGGAUGAUGGAGU	ssc-let-7a	707
ENSSSCT00000036483	ssc	ssc-let-7a	1a	2269	2275	0.01435	0.054	0.027	-0.00365	7	GCCAAGCCCGCGCUAUACCUCAU	||||||	UUGAUAUGUUGGAUGAUGGAGU	ssc-let-7a	708
ENSSSCT00000035114	ssc	ssc-let-7a	1a	411	417	-0.0384	-0.031	-0.019	-0.1874	66	GUAAACCACAAAAAA-UACCUCAG	|||| ||||||	UUGAUAUGUUGGAUGAUGGAGU	ssc-let-7a	709
ENSSSCT00000032748	ssc	ssc-let-7a	m8	515	521	0.0205	0.038	-0.03	-0.1325	49	ACUUAAGGCUAGCAGCUACCUCC	|||||||	UUGAUAUGUUGGAUGAUGGAGU	ssc-let-7a	710
ENSSSCT00000034933	ssc	ssc-let-7a	1a	569	575	-0.0173	-0.127	-0.028	-0.2713	84	GAUUUUAAACAUUUU--UACCUCAA	||| ||||||	UUGAUAUGUUGGAUGAUGGAGU	ssc-let-7a	711
ENSSSCT00000032920	ssc	ssc-let-7a	m8	306	312	0.0205	0.033	-0.009	-0.1165	43	UAAGUCCUAGGCUGGCUACCUCG	|||||||	UUGAUAUGUUGGAUGAUGGAGU	ssc-let-7a	712
ENSSSCT00000033849	ssc	ssc-let-7a	1a	399	405	0.0249	0.036	-0.003	-0.0411	15	UUUUGCGCGCGUCUUUACCUCAC	||||||	UUGAUAUGUUGGAUGAUGGAGU	ssc-let-7a	713
ENSSSCT00000035648	ssc	ssc-let-7a	1a	333	339	-0.0173	0.06	-0.008	-0.0643	23	GAAGGGGAACCCCCAUACCUCAA	|||| ||||||	UUGAUAUGUUGGAUG-AUGGAGU	ssc-let-7a	714
ENSSSCT00000035648	ssc	ssc-let-7a	1a	363	369	0.01435	0.011	-0.006	-0.07965	28	CCUCUGAGAGCCUUGUACCUCAU	||||||	UUGAUAUGUUGGAUGAUGGAGU	ssc-let-7a	715
ENSSSCT00000034153	ssc	ssc-let-7a	m8	147	153	0.005	0.039	-0.035	-0.152	56	GCCACUGACUUCUUCCUACCUCC	|||||||	UUGAUAUGUUGGAUGAUGGAGU	ssc-let-7a	716
ENSSSCT00000035814	ssc	ssc-let-7a	8mer	854	860	-0.0013	0.014	-0.056	-0.3533	93	GUAUACUAAUAAUGCCUACCUCA	||||| |||||||	UUGAUAUGUUGGAU---GAUGGAGU	ssc-let-7a	717
ENSSSCT00000035551	ssc	ssc-let-7a	8mer	1085	1091	0.0028	-0.194	0.035	-0.4662	98	AAAGCUUUAAUUUAUCUACCUCA	|||||||	UUGAUAUGUUGGAUGAUGGAGU	ssc-let-7a	718
ENSSSCT00000032842	ssc	ssc-let-7a	m8	231	237	-0.026	0.086	-0.028	-0.129	47	ACGGCACCAAGUCAGCUACCUCG	||| |||||||	UUGAUAUGUUGGAU-GAUGGAGU	ssc-let-7a	719
ENSSSCT00000036299	ssc	ssc-let-7a	8mer	217	223	0.0028	0.016	-0.033	-0.3242	91	CCAGAGAAGUCCCAACUACCUCA	|||||||	UUGAUAUGUUGGAUGAUGGAGU	ssc-let-7a	720
ENSSSCT00000031896	ssc	ssc-let-7a	1a	1105	1111	0.0249	-0.13	-0.025	-0.2291	76	GUGUUGCUUAUAUUUUACCUCAA	||||||	UUGAUAUGUUGGAUGAUGGAGU	ssc-let-7a	721
ENSSSCT00000035427	ssc	ssc-let-7a	m8	112	118	0.005	0.125	-0.027	-0.058	21	UCCCAUCUCAUCAGCCUACCUCC	|||||||	UUGAUAUGUUGGAUGAUGGAGU	ssc-let-7a	722
ENSSSCT00000036060	ssc	ssc-let-7a	m8	58	64	0.005	0.128	-0.032	-0.06	22	AAGGCUCACGGAGCCCUACCUCC	|||||||	UUGAUAUGUUGGAUGAUGGAGU	ssc-let-7a	723
ENSSSCT00000035570	ssc	ssc-let-7a	1a	972	978	0.0038	0.015	0.038	-0.0422	15	AGCGGGGAAAGGUAAUACCUCAU	||||||	UUGAUAUGUUGGAUGAUGGAGU	ssc-let-7a	724
ENSSSCT00000035901	ssc	ssc-let-7a	m8	2057	2063	0.036	0.152	0.1	0.127	0	GGGGUGCUGGGCUGCCUACCUCC	|||||||	UUGAUAUGUUGGAUGAUGGAGU	ssc-let-7a	725
ENSSSCT00000035901	ssc	ssc-let-7a	1a	2752	2758	0.0249	-0.013	0.076	-0.0111	8	UUUCUCUUUGUGACUUACCUCAC	||||||	UUGAUAUGUUGGAUGAUGGAGU	ssc-let-7a	726
ENSSSCT00000035151	ssc	ssc-let-7a	m8	147	153	0.005	0.036	-0.034	-0.154	57	GCCACUGACUUCUUCCUACCUCC	|||||||	UUGAUAUGUUGGAUGAUGGAGU	ssc-let-7a	727
ENSSSCT00000033097	ssc	ssc-let-7a	m8	1154	1160	0.0205	0.037	0.068	-0.0355	13	CAGCAGUAUCCUCAGCUACCUCU	|||||||	UUGAUAUGUUGGAUGAUGGAGU	ssc-let-7a	728
ENSSSCT00000033621	ssc	ssc-let-7a	1a	826	832	-0.0384	-0.031	-0.019	-0.1874	66	GUAAACCACAAAAAA-UACCUCAG	|||| ||||||	UUGAUAUGUUGGAUGAUGGAGU	ssc-let-7a	729
ENSSSCT00000034076	ssc	ssc-let-7a	m8	437	443	-0.026	-0.071	-0.002	-0.26	82	CCUGUGACUGAACAA----CUACCUCU	|||| |||||||	UUGAUAUGUUGGAUGAUGGAGU	ssc-let-7a	730
ENSSSCT00000033037	ssc	ssc-let-7a	m8	344	350	0.0205	0.175	-0.036	-0.0015	6	GUACCGUGUCCUGCGCUACCUCG	|||||||	UUGAUAUGUUGGAUGAUGGAGU	ssc-let-7a	731
ENSSSCT00000035650	ssc	ssc-let-7a	m8	12	18	too_close	too_close	too_close	too_close	NA	NNNNNGAAGAGAGAGACUACCUCC	|||||||	UUGAUAUGUUGGAUGAUGGAGU	ssc-let-7a	732
ENSSSCT00000033605	ssc	ssc-let-7a	m8	1648	1654	0.005	0.134	0.041	0.019	3	AGGCAAAAAGCCUGGCUACCUCC	|||||||	UUGAUAUGUUGGAUGAUGGAGU	ssc-let-7a	733
ENSSSCT00000034966	ssc	ssc-let-7a	1a	158	164	0.0038	-0.019	-0.028	-0.1422	53	CCACAGAGCUAAUAAUACCUCAG	||||||	UUGAUAUGUUGGAUGAUGGAGU	ssc-let-7a	734
ENSSSCT00000034530	ssc	ssc-let-7a	8mer	2382	2388	0.00075	-0.051	0.188	-0.17225	62	UUUUUCCAGCACAGUCUACCUCA	|||||||	UUGAUAUGUUGGAUGAUGGAGU	ssc-let-7a	735
ENSSSCT00000036075	ssc	ssc-let-7a	8mer	476	482	-0.0095	-0.054	-0.004	-0.3775	94	UGAAUACAAGCAGAGCUACCUCA	|||||| |||||||	UUGAUAUGUUGGAU--GAUGGAGU	ssc-let-7a	736
ENSSSCT00000034312	ssc	ssc-let-7a	1a	4540	4546	0.01435	-0.012	0.076	-0.02065	10	UGCUUAAUUCCUCUGUACCUCAU	||||||	UUGAUAUGUUGGAUGAUGGAGU	ssc-let-7a	737
ENSSSCT00000034312	ssc	ssc-let-7a	8mer	4583	4589	0.0028	0.028	0.188	-0.0912	32	GACAAUAAUAUGGACCUACCUCA	|||||||	UUGAUAUGUUGGAUGAUGGAGU	ssc-let-7a	738
ENSSSCT00000034443	ssc	ssc-let-7a	m8	410	416	0.005	0.016	-0.036	-0.176	63	GGGUCUCUUAAGAACCUACCUCU	|||||||	UUGAUAUGUUGGAUGAUGGAGU	ssc-let-7a	739
ENSSSCT00000036618	ssc	ssc-let-7a	m8	328	334	0.036	0.198	-0.007	0.066	0	CCCGGCCCCGCCGCCCUACCUCC	|||||||	UUGAUAUGUUGGAUGAUGGAGU	ssc-let-7a	740
ENSSSCT00000035519	ssc	ssc-let-7a	1a	826	832	-0.0384	-0.031	-0.019	-0.1874	66	GUAAACCACAAAAAA-UACCUCAG	|||| ||||||	UUGAUAUGUUGGAUGAUGGAGU	ssc-let-7a	741
ENSSSCT00000036002	ssc	ssc-let-7a	1a	826	832	-0.0384	-0.031	-0.019	-0.1874	66	GUAAACCACAAAAAA-UACCUCAG	|||| ||||||	UUGAUAUGUUGGAUGAUGGAGU	ssc-let-7a	742
ENSSSCT00000035092	ssc	ssc-let-7a	m8	1634	1640	0.0205	0.128	-0.021	-0.0335	13	AGAGAGGGCUGACGGCUACCUCC	|||||||	UUGAUAUGUUGGAUGAUGGAGU	ssc-let-7a	743
ENSSSCT00000036612	ssc	ssc-let-7a	1a	3682	3688	-0.00675	-0.079	0.001	-0.18375	65	AGACCAAGGUACAUUUACCUCAU	||||||	UUGAUAUGUUGGAUGAUGGAGU	ssc-let-7a	744
ENSSSCT00000036612	ssc	ssc-let-7a	8mer	75	81	-0.0013	-0.048	-0.057	-0.4163	97	GGGAGGUCAAUUGUUCUACCUCA	||| |||||||	UUGAUAUGUUGGAU-GAUGGAGU	ssc-let-7a	745
ENSSSCT00000035698	ssc	ssc-let-7a	8mer	1286	1292	-0.0054	-0.031	-0.027	-0.3734	94	AACACACAAAAAAAGCUACCUCA	|||| |||||||	UUGAUAUGUUGGAU--GAUGGAGU	ssc-let-7a	746
ENSSSCT00000035698	ssc	ssc-let-7a	1a	1303	1309	0.01435	0.003	-0.015	-0.09665	35	ACCUCAGGUGUUUUUUACCUCAG	||||||	UUGAUAUGUUGGAUGAUGGAGU	ssc-let-7a	747
ENSSSCT00000036561	ssc	ssc-let-7a	1a	277	283	0.0038	-0.032	-0.012	-0.1392	52	AGGAAUAAAGAAAUGUACCUCAG	||||||	UUGAUAUGUUGGAUGAUGGAGU	ssc-let-7a	748
